# Supplementary material for: Comprehensive analysis of RNA-seq data reveals the complexity of the transcriptome in Brassica rapa
Source: BMC Genomics. 2013 Oct 7;14:689. doi: 10.1186/1471-2164-14-689 (PMC3853194; doi:10.1186/1471-2164-14-689)
Supplement: Additional file 2: Table S1 — Read mapping results under different read filtering criteria. Table S2. Statistic of mapping reads. Table S3. Constructed transcripts across all tissues. Table S4. Identified novel NTRs in B. rapa. Table S5. Identified 5' UTRs and 3' UTRs in B. rapa. Table S6. The uORFs in the 5' UTRs of B. rapa genes. Table S7. The FPKM values of B. rapa genes. Table S8. The 867 constitutively expressed genes whose FPKM values were greater than 50 in each tissue. Table S9.B. rapa genes specifically expressed in silique and flower tissues. Table S10. The co-expressed gene groups (modules) from weighted gene correlation network analysis (WGCNA). Table S11. Numbers of identified splice junction reads in each tissue. Table S12. Alternative splicing events of B. rapa genes. Table S13. The enriched GO categories of B. rapa genes with alternative splicing events. Table S14. Alternative splicing events in B. rapa TFs genes. [file 1471-2164-14-689-S2.zip]

Archive with 1 entries (1 files):
- Additional file 2.xls
