# Supplementary material for: Comprehensive analysis of RNA-seq data reveals the complexity of the transcriptome in Brassica rapa
Source: BMC Genomics. 2013 Oct 7;14:689. doi: 10.1186/1471-2164-14-689 (PMC3853194; doi:10.1186/1471-2164-14-689)
Supplement: Additional file 2: Table S1 — Read mapping results under different read filtering criteria. Table S2. Statistic of mapping reads. Table S3. Constructed transcripts across all tissues. Table S4. Identified novel NTRs in B. rapa. Table S5. Identified 5' UTRs and 3' UTRs in B. rapa. Table S6. The uORFs in the 5' UTRs of B. rapa genes. Table S7. The FPKM values of B. rapa genes. Table S8. The 867 constitutively expressed genes whose FPKM values were greater than 50 in each tissue. Table S9.B. rapa genes specifically expressed in silique and flower tissues. Table S10. The co-expressed gene groups (modules) from weighted gene correlation network analysis (WGCNA). Table S11. Numbers of identified splice junction reads in each tissue. Table S12. Alternative splicing events of B. rapa genes. Table S13. The enriched GO categories of B. rapa genes with alternative splicing events. Table S14. Alternative splicing events in B. rapa TFs genes. [file 1471-2164-14-689-S2.zip › Additional file 2.xls]

## Sheet: Additional file1 list
Additional file1 (Table S1-S14)
Table S1. Read mapping results under different read filtering criteria
Table S2. Statistic of mapping reads
Table S3. Constructed transcripts across all tissues
Table S4. Identified novel NTRs in B. rapa.
Table S5. Identified 5' UTRs and 3' UTRs in B. rapa.
Table S6. The uORFs in the 5' UTRs of B. rapa genes
Table S7. The FPKM values of B. rapa genes
Table S8. The 867 constitutively expressed genes of whichwhose FPKM values was were greater than 50 in each tissue
Table S9. B. rapa genes specifically expressed in silique and flower tissues
Table S10. The co-expressed gene groups (modules) from weighted gene correlation network analysis (WGCNA)
Table S11. Numbers of identified splice junction reads in each tissue
Table S12. Alternative splicing events of B. rapa genes
Table S13. The enriched GO categories of B. rapa genes with alternative splicing events
Table S14. Alternative splicing events in B. rapa TFs genes

## Sheet: Table S1
Table S1. Read mapping results under different read filtering criteria
	Root_1	Root_2	Stem	Leaf_1	Leaf_2	Flower	Silique	Callus
Read pairs in raw data	13760778	35340314	35000199	13655376	33740642	13605807	13049157	13155956
After removing read pairs containing N	13738974	31850329	31528776	13624480	30440714	13574896	12988937	13126204
Q10<50% read pairs	13318304	29247001	28869522	13168419	27959498	13116262	12321247	12729842
uniquely mapped reads	23618938	49225566	48613229	22583849	46353912	23482631	17236725	20748097
after trimming 9bp in 5’end	23830991	49664312	49054414	22965213	46921043	23687408	17480655	21410094
(percentage of filtered reads)	0.8947	0.849	0.8496	0.872	0.8391	0.903	0.7094	0.8409
Q20<20% read pairs	11709032	26584320	26194040	11434876	25360226	11429694	10008318	11145152
uniquely mapped reads	21372767	46731894	46096056	20191791	43915349	21057140	14883999	18611472
after trimming 9bp in 5’end	21546247	47104755	46475046	20530000	44432331	21228139	15064790	19220421
(percentage of filtered reads)	0.9201	0.8859	0.8871	0.8977	0.876	0.9286	0.7526	0.8623
Q20<10% read pairs	10637589	24767766	24378799	10344102	23607215	10374779	8686496	10072772
uniquely mapped read pairs	19531839	44334369	43665623	18354053	41622478	19212295	13237678	16878101
after trimming 9bp in 5’end	19684052	44659321	44014484	18658791	42082238	19358217	13390844	17455310
(percentage of filtered reads)	0.9252	0.9016	0.9027	0.9019	0.8913	0.9329	0.7708	0.8665

## Sheet: Table S2
Table S2. Statistic of mapping reads
	Data Sample	Total	Root_1	Root_2	Stem	Leaf_1	Leaf_2	Flower	Silique	Callus
raw data (NCBI/GEO:GSE43245)	Insert size of cDNA library	—	200bp	200bp	200bp	200bp	200bp	200bp	200bp	200bp
	read pairs in raw data	171308229	13760778	35340314	35000199	13655376	33740642	13605807	13049157	13155956
	read length	90bp	90bp	90bp	90bp	90bp	90bp	90bp	90bp	90bp
filtering reads for mapping	read pairs after removing reads containing N	160873310	13738974	31850329	31528776	13624480	30440714	13574896	12988937	13126204
	Q20 < 10%	122869518	10637589	24767766	24378799	10344102	23607215	10374779	8686496	10072772
read mapping	uniquely mapped reads	219303257	19684052	44659321	44014484	18658791	42082238	19358217	13390844	17455310
	perfect match	196066332	18076647	39855924	39231926	16789766	37230243	17816644	11482107	15583075
	Junction reads	57642909	5165893	10794414	11885950	5479273	10662758	5181769	4220290	4252562
	reads in exons	178480556	15718601	36666228	36357152	15117166	34956461	15468189	10485869	13710890
	reads in introns	4111267	408985	889158	788960	334161	713358	364662	238154	373829
	reads in intergenic regions	36711434	3556466	7103935	6868372	3207464	6412419	3525366	2666821	3370591
	average reads depth	240.3	34.9	72.3	74.3	37.3	75.6	34.7	25.8	32.5
	Genome bases covered by read	80259145	49536456	54397912	52087251	43895222	48906744	49023982	45445857	47330959
## Q20 < 10% (those where the number of bases whose PHRED-like score was less than 20 exceeded 10%)

## Sheet: Table S3
Table S3. Constructed transcripts across all tissues
The number of transcripts constructed by Cufflinks program	Cuffmerge*	Root_1	Root_2	Stem	Leaf_1	Leaf_2	Flower	Silique	Callus
all cufflink loci	37002	32418	33483	32130	30723	30254	34037	31345	31023
all isoforms	45879	35932	38536	36637	33060	33714	37197	33650	34070
multi-exon isoforms	37213	27923	29072	30220	25676	27972	28778	25975	25918
Novel loci	3450	1643	2072	1873	1373	1478	1834	1883	1758
Novel isoforms	3979	1804	2317	2104	1469	1651	2002	1980	1915
multi-exon isoforms	2124	993	1148	1223	795	1047	1103	1065	989
Covered gene number	30322	23794	25717	24729	21943	23861	23788	21652	22398
Note: *We applied the construction strategy of transcripts for multiple samples recommend by cufflink manual: Transcripts were firstly constructed in individual tissue, then further merged them into final transcripts by cuffmerge program.
		FPKM value (fragments per kilobase of exon per million fragments mapped)
Cufflink-transcripts ID	Locus (Scaffold : start : end)	Root_1	Root_2	Stem	Leaf_1	Leaf_2	Flower	Silique	Callus
CUFF.10	A01:27336-28756	5.13109	6.03739	5.27907	4.11832	3.88815	5.79369	9.38801	30.01
CUFF.100	A01:467988-474582	6.77019	6.81975	9.62567	211.317	222.649	27.4177	9.53624	11.7732
CUFF.1000	A01:5805403-5807602	4.76318	2.33754	4.74869	4.53908	2.85221	5.97427	5.81719	0.142208
CUFF.10000	A03:16407523-16407881	5.47092	5.02888	0	0	0	0	19.2867	0
CUFF.10001	A03:16337099-16342290	19.0045	16.4799	16.1048	20.0244	13.1831	17.7682	23.1537	13.5016
CUFF.10002	A03:16318265-16321980	31.5077	40.0414	34.8587	24.2453	33.1617	23.7508	32.6744	49.7408
CUFF.10003	A03:16318265-16321980	58.734	66.917	34.6395	33.5606	39.5081	6.54445	10.7237	45.8967
CUFF.10004	A03:16398657-16401126	2.28357	1.75227	2.04824	2.2323	1.47465	10.7764	4.76801	5.33072
CUFF.10005	A03:16384367-16388970	19.2082	17.0101	18.6767	20.0578	17.0491	31.0679	23.4146	15.5434
CUFF.10006	A03:16436661-16438519	3.86171	2.76289	0.948297	0.644028	1.06651	3.98948	54.3272	13.619
CUFF.10007	A03:16389367-16391521	4.4182	8.07337	7.30136	5.01904	7.42372	3.09469	1.61862	4.82989
CUFF.10008	A03:16433202-16436277	6.10592	5.77508	12.3442	18.2676	17.8526	7.26431	15.9939	8.66074
CUFF.10009	A03:16433202-16436277	8.16128	2.87572	2.52693	8.30844	2.57789	9.39792	11.2059	12.3528
CUFF.1001	A01:5772249-5774589	3.06584	6.87613	7.27175	2.18459	6.23038	10.3733	5.98286	5.93254
CUFF.10010	A03:16366452-16373047	4.65161	4.66035	4.38806	4.11346	4.15305	6.968	7.21249	6.09065
CUFF.10011	A03:16420693-16425728	6.61644	3.41643	3.07263	3.62275	2.88504	3.92348	4.06351	6.30641
CUFF.10012	A03:16420693-16425728	181.017	149.749	141.583	158.572	128.857	218.414	156.341	117.183
CUFF.10013	A03:16426070-16432762	0.121392	0.120985	2.83233	4.47928	6.87083	0.82443	0.575978	0.581856
CUFF.10014	A03:16426070-16432762	1.41909	1.51211	1.83428	0.69969	0.800231	4.24952	1.8414	1.10554
CUFF.10015	A03:16395813-16398578	15.1499	16.7403	17.746	14.4113	15.5203	14.6724	14.8532	21.103
CUFF.10016	A03:16439438-16442554	65.6126	49.0232	71.2947	86.7438	89.8831	39.2893	66.7752	43.3752
CUFF.10017	A03:16439438-16442554	0	0.0778986	0	0	0	0.291534	0	9.88324
CUFF.10018	A03:16474364-16477153	9.51169	10.1458	1.83598	15.1025	18.7029	60.6647	114.738	274.213
CUFF.10019	A03:16454663-16456645	1.6233	3.34428	324.131	65.963	138.915	0.873348	0	1.39593
CUFF.1002	A01:5768179-5771765	36.5857	52.8832	17.1063	11.8259	12.5876	42.3613	33.4495	22.7935
CUFF.10020	A03:16480166-16482001	0.800527	1.02478	1.34634	0.555354	0.45735	0.718318	0.741769	0.0956199
CUFF.10021	A03:16468192-16470191	9.81123	10.9347	11.4362	7.71059	6.67419	4.78416	7.69101	2.46413
CUFF.10022	A03:16460999-16462687	0.368241	0.269746	159.23	55.0099	64.0898	30.0979	1.02158	4.35383
CUFF.10023	A03:16477977-16479019	0.446598	0.17742	0.251574	0	0.160393	0.902715	2.31816	0.867005
CUFF.10024	A03:16477977-16479019	16.6362	0.435053	1.2992	15.2183	0.459012	12.8018	60.7116	16.2354
CUFF.10025	A03:16449055-16451590	11.7933	11.8156	13.2342	9.42196	11.0615	16.6305	9.00525	14.4426
CUFF.10026	A03:16483910-16487330	0.3005	0.517024	0.983421	0.417018	0.533247	0.582609	0.191033	0.086148
CUFF.10027	A03:16490389-16491906	69.3642	58.5542	43.555	66.1365	66.688	32.2047	18.9822	23.253
CUFF.10028	A03:16464099-16468083	0.822315	1.21346	5.45622	0.534739	0.36267	1.99607	0.340513	5.15299
CUFF.10029	A03:16497008-16498504	36.3885	56.3064	25.516	23.1734	37.5078	41.5667	31.2576	90.6977
CUFF.1003	A01:5807890-5811442	10.4366	14.9419	97.0095	207.26	313.612	42.8038	37.95	63.2174
CUFF.10030	A03:16497008-16498504	19.155	0	0	12.1001	0	52.1681	18.9969	75.6275
CUFF.10031	A03:16487538-16489426	4.16592	5.74376	6.18402	3.23908	3.49608	3.27673	6.59911	7.28045
CUFF.10032	A03:16573347-16573872	0.648599	1.02011	0.46296	0	0.733619	0	0	10.191
CUFF.10033	A03:16555844-16557519	0	0.0530503	1.70592	0	0	0	0	3.54269
CUFF.10034	A03:16542463-16543478	8.87868	11.0832	13.8862	4.7437	8.82136	2.75906	10.8403	27.4391
CUFF.10035	A03:16521965-16524332	61.1787	64.1282	36.0063	39.3433	42.7994	42.508	56.3795	88.5754
CUFF.10036	A03:16532736-16534525	5.68507	7.56322	16.3263	27.0967	36.1742	17.2326	19.8206	22.2637
CUFF.10037	A03:16518720-16521086	5.25481	7.38462	15.2906	16.4033	23.0491	7.81561	0.109808	9.11755
CUFF.10038	A03:16518720-16521086	0	0.31842	0.858299	0	1.2578	0.160794	0	0
CUFF.10039	A03:16499191-16503324	14.3452	17.4631	15.8969	12.8772	16.4822	20.0336	21.9529	25.3261
CUFF.1004	A01:5800214-5804754	15.0159	18.1777	33.1336	14.9603	18.4874	9.68966	21.0681	0.355611
CUFF.10040	A03:16524726-16526828	8.73099	8.12623	5.88851	6.0109	6.07354	8.37808	13.3866	19.9498
CUFF.10041	A03:16549608-16552372	23.3857	15.6327	20.5431	40.7259	32.4161	9.03217	15.3461	7.82716
CUFF.10042	A03:16529268-16532080	2.92134	3.90746	19.1427	243.822	266.98	32.7662	21.9447	10.2636
CUFF.10043	A03:16584262-16585634	13.4444	14.4717	3.58094	5.91757	6.23992	20.6174	85.5853	1.49998
CUFF.10044	A03:16593746-16594308	1040.88	235.499	236.201	1204.95	251.116	257.939	979.54	256.467
CUFF.10045	A03:16597375-16598449	0.2997	0.73573	1.57824	0.13847	0.0700662	0	1.26616	0.143163
CUFF.10046	A03:16600050-16601353	0.636002	0.769883	0.300776	0	0	0.0855505	0.504619	1.48126
CUFF.10047	A03:16621673-16623868	10.6878	11.0749	1.46032	0	0.0824091	0.623961	3.67624	30.796
CUFF.10048	A03:16679504-16680447	0	0	0	0.162209	0	226.009	0.185247	0.671102
CUFF.10049	A03:16637290-16639672	0.754934	0.764728	1.61426	1.67674	1.26262	1.57283	2.96183	2.23654
CUFF.1005	A01:5814819-5816471	2.90429	1.44204	1.34798	0.804725	0.494455	1.6223	9.74204	1.49818
CUFF.10050	A03:16668293-16669999	12.5862	9.09486	57.2377	251.561	184.031	27.6449	18.8642	29.208
CUFF.10051	A03:16649159-16652267	6.08568	4.8445	1.6306	2.61632	2.56219	3.07537	1.79833	5.94441
CUFF.10052	A03:16660655-16666810	0.0203065	0.0661771	0.185527	6.29175	5.06129	0	0.291378	0.291147
CUFF.10053	A03:16632624-16636280	6.85312	5.87266	12.5755	8.71166	7.36365	5.99604	6.72719	8.29323
CUFF.10054	A03:16641621-16644726	5.54672	6.29987	2.22061	4.55316	4.53939	1.45548	4.9873	0.484388
CUFF.10055	A03:16624440-16632573	5.91291	7.31109	6.3333	4.55167	6.41614	3.20922	1.50019	4.38345
CUFF.10056	A03:16672077-16677712	4.86357	4.62436	3.26022	7.37448	6.66598	1.95793	2.27719	5.4513
CUFF.10057	A03:16654251-16660006	4.6814	4.04219	2.96112	2.73054	2.95041	7.6125	7.99641	11.8521
CUFF.10058	A03:16654251-16660006	4.7108	6.36384	7.09034	10.3192	11.7293	6.70005	5.54201	3.17568
CUFF.10059	A03:16694110-16694753	0	0.304048	0.392034	0	0.289786	0.827125	3.34241	0
CUFF.1006	A01:5816657-5817121	9.39017	148.662	418.878	0	0	0	166.614	13.2967
CUFF.10060	A03:16687390-16688031	0.970256	3.0556	0	0	0.436844	4.77648	0	0.277928
CUFF.10061	A03:16689224-16689803	0	0	0	0	0	3.83555	0	0
CUFF.10062	A03:16683398-16685205	2.57793	3.68329	7.54141	3.34969	5.48358	12.2916	4.97088	3.30223
CUFF.10063	A03:16697916-16698635	5.14253	4.94792	9.67656	9.40865	15.4853	4.79986	4.18317	14.9708
CUFF.10064	A03:16690303-16693248	16.9273	13.5079	10.1032	13.2929	11.9341	9.14793	20.0376	9.78182
CUFF.10065	A03:16728361-16730371	0	0	0	0	0	100.139	0	0.0846086
CUFF.10066	A03:16732484-16735088	0	0	0	0.159303	0	438.033	0.0912319	0.740407
CUFF.10067	A03:16749551-16750464	1.64426	0.911693	0	0	0.108574	0.320627	0	3.6405
CUFF.10068	A03:16801425-16802725	1.45195	0.596391	0	3.47282	1.98839	0.425046	0	2.08032
CUFF.10069	A03:16769184-16770187	3.61407	3.9178	3.78747	0.377231	0.524808	1.75437	2.13495	2.82625
CUFF.1007	A01:5829228-5829921	0.697285	0.541154	0.174745	0	0.257842	0.373469	34.3196	0.2497
CUFF.10070	A03:16788085-16790252	1.8294	2.65508	1.53585	1.69297	1.17187	4.38077	2.5863	3.56942
CUFF.10071	A03:16756155-16759579	34.0899	44.943	60.007	68.1525	82.6187	22.2796	36.205	32.5458
CUFF.10072	A03:16738682-16741208	37.7139	31.6543	26.3798	52.3945	45.3674	32.2433	44.4031	53.0942
CUFF.10073	A03:16722559-16727569	12.126	15.9922	16.1381	11.5134	13.4586	19.6469	18.8152	44.733
CUFF.10074	A03:16722559-16727569	4.86306	2.10167	2.36277	4.17331	2.58785	2.54769	2.07013	3.01044
CUFF.10075	A03:16768376-16769010	3.7251	1.80913	9.8606	7.58341	5.17258	6.3955	8.60438	3.3291
CUFF.10076	A03:16760348-16764372	2.40805	2.8288	15.6087	9.6478	14.3494	21.3664	42.607	18.5624
CUFF.10077	A03:16776586-16784465	9.57018	9.35551	9.51741	10.2912	9.30945	8.42259	6.67366	9.07165
CUFF.10078	A03:16776586-16784465	4.16522	7.56675	15.4834	0.205916	7.36579	11.2025	0	6.26681
CUFF.10079	A03:16802859-16804001	1.22769	0.80502	0.294294	4.39569	3.09061	0.43989	0	4.39833
CUFF.1008	A01:5818470-5820345	26.5625	38.8711	24.4613	19.2774	35.4607	31.2659	39.4105	137.791
CUFF.10080	A03:16707621-16716447	24.3817	19.1746	15.087	22.8668	17.0509	11.4824	17.4342	17.9396
CUFF.10081	A03:16707621-16716447	26.2031	37.0452	21.9888	28.8843	31.9747	24.429	17.2494	13.2411
CUFF.10082	A03:16716548-16720474	13.6951	20.7114	13.1122	21.7846	18.6801	16.8624	11.6701	5.39058
CUFF.10083	A03:16812990-16815870	0.241685	0.0458432	0.0448859	0	0	0.104188	12.2261	2.49451
CUFF.10084	A03:16817496-16818513	168.718	248.941	77.8208	32.2394	50.7616	1.49093	0.506932	24.6208
CUFF.10085	A03:16846589-16848160	5.06911	5.41205	0.180424	0	0	0	0	1.7475
CUFF.10086	A03:16848737-16849446	1.0142	1.04548	0.0844404	0	0	0	0	0.968532
CUFF.10087	A03:16843951-16844932	0.669129	0.71753	0.107531	0	0	0.479295	0.176519	0.159806
CUFF.10088	A03:16828367-16832702	13.4446	14.4628	18.1964	16.3106	17.9532	24.6262	18.861	25.6061
CUFF.10089	A03:16850235-16853282	7.57614	9.0759	7.98973	4.58387	6.0229	10.2206	14.6175	9.22267
CUFF.1009	A01:5830026-5833651	28.3032	26.7299	22.297	7.93148	7.01638	5.96386	2.30231	0.259106
CUFF.10090	A03:16878603-16880218	5.99447	5.13207	8.03488	6.50603	4.40306	4.57794	4.36979	9.19765
CUFF.10091	A03:16872751-16874462	7.45793	7.20827	19.769	58.7182	40.585	8.63614	13.7894	9.86581
CUFF.10092	A03:16874839-16876759	78.4121	55.8585	39.4285	68.1079	45.4623	51.197	88.0124	123.229
CUFF.10093	A03:16860473-16864802	11.5899	13.0309	16.992	8.88202	13.4588	5.25288	1.35633	4.19445
CUFF.10094	A03:16854378-16856893	5.45632	3.63644	4.03786	17.9109	11.9762	11.0626	4.45085	3.40011
CUFF.10095	A03:16868625-16872247	19.3009	16.7201	19.5459	16.8305	15.3038	9.66874	12.4972	3.75397
CUFF.10096	A03:16839904-16843631	0.910823	0.99668	3.44609	1.95454	2.23235	10.3104	7.64396	0.534164
CUFF.10097	A03:16881239-16881723	4.127	4.34345	7.3544	2.84351	8.12818	3.13964	3.67943	4.21944
CUFF.10098	A03:16907424-16909433	0	0	7.14052	0.0806888	0.158516	0.250518	3.51182	0
CUFF.10099	A03:16890436-16891477	7.9537	5.07207	5.51681	6.74252	7.25919	2.60513	7.15311	3.06488
CUFF.101	A01:518336-519029	0.253685	0	6.82634	1.75005	0.597534	18.4089	0	0
CUFF.1010	A01:5843902-5846616	0.950536	1.9695	4.99614	2.93354	6.38026	2.20199	3.02734	2.87685
CUFF.10100	A03:16893237-16894506	9.19523	9.87272	14.3163	7.01351	14.4975	6.97606	9.47751	5.89001
CUFF.10101	A03:16898407-16901059	27.5854	37.7149	29.0962	23.4911	34.5717	16.8136	25.5991	23.3947
CUFF.10102	A03:16901223-16905098	40.6199	59.2928	41.5715	43.8254	58.5242	41.2809	26.0668	11.9628
CUFF.10103	A03:16910511-16911964	2.38412	7.35503	7.68371	3.21027	6.26399	1.73631	2.44979	6.93493
CUFF.10104	A03:16922569-16924164	7.83517	7.98808	25.4042	58.6286	75.7842	18.9825	12.8674	21.3751
CUFF.10105	A03:16920831-16922276	10.7549	10.4586	12.7334	18.5079	15.9983	10.4454	12.1597	19.5725
CUFF.10106	A03:16936368-16937753	20.8064	16.1244	18.1448	7.49101	5.25847	6.18697	29.3837	0.336877
CUFF.10107	A03:16947482-16950415	8.06832	13.8366	30.1248	7.15573	16.6293	7.05953	2.37412	4.92419
CUFF.10108	A03:16944117-16946361	49.5848	67.3142	57.34	16.0256	23.6464	18.1835	23.3372	5.84788
CUFF.10109	A03:16924722-16927142	8.61676	6.23931	9.54772	12.7254	11.2158	4.55034	9.36865	2.52915
CUFF.1011	A01:5834980-5836590	31.3943	40.3321	56.072	29.5336	45.5236	15.9982	29.9511	28.0916
CUFF.10110	A03:16928117-16934666	6.01687	7.00302	9.63293	7.41655	6.64022	7.44449	2.16341	1.13508
CUFF.10111	A03:16912239-16920424	1.12072	4.13895	2.96224	1.70342	1.67365	1.72672	2.60393	1.54395
CUFF.10112	A03:16966270-16973089	6.37575	6.62499	4.90639	7.08773	7.22177	18.0151	5.0456	10.3218
CUFF.10113	A03:16989094-16989663	0.230113	0	0	0	0	3.68762	0	0
CUFF.10114	A03:16938116-16940047	9.97591	5.85106	8.47102	15.1026	10.7778	25.402	26.1124	157.273
CUFF.10115	A03:16995015-16995959	2.1048	9.2364	2.77147	1.13398	6.8055	0.879242	0.740026	1.508
CUFF.10116	A03:17028011-17030112	0.139345	0.483966	0.969401	0.773819	2.07319	2.50314	1.4041	0
CUFF.10117	A03:16993057-16994851	0.387786	0	0.535865	5.73948	3.58411	72.9381	6.98328	1.01904
CUFF.10118	A03:16993057-16994851	0.149478	0.911693	0.244373	0.206881	0.325444	1.12751	13.9153	0
CUFF.10119	A03:16989774-16991700	13.2169	15.8563	25.6247	44.7468	30.5593	14.5565	29.5258	6.85873
CUFF.1012	A01:5867489-5869146	0	0	0	0	0	0.260337	91.8064	0
CUFF.10120	A03:16989774-16991700	1.29686	2.22148	29.5461	26.0864	36.8826	17.7609	2.9743	6.50579
CUFF.10121	A03:17000655-17002862	25.9078	34.293	21.2593	21.6197	24.2624	27.8227	5.28254	40.0893
CUFF.10122	A03:16986216-16986987	0.151253	0.769737	0.298892	0	0	6.97476	0.477316	9.31757
CUFF.10123	A03:16978469-16984674	0.435847	0.363169	36.5062	88.4736	112.13	2.7001	0.0866247	0.390481
CUFF.10124	A03:17055878-17056785	0.155474	0.158719	0.7701	0.86056	0.680506	0.166696	0	0
CUFF.10125	A03:17071418-17072888	0.402106	0.742511	0	0.277831	0	22.8	0	0.575887
CUFF.10126	A03:17082733-17085362	0	0	0	0	0	0	19.1288	0
CUFF.10127	A03:17094752-17096432	0	0	0	0.218772	0.708745	0	0.75094	0.565182
CUFF.10128	A03:17136084-17136704	0	0	0	1.08054	0.824796	0	0.816933	6.35504
CUFF.10129	A03:17073332-17074514	145.229	166.209	311.986	135.183	205.174	73.5193	150.138	59.0824
CUFF.1013	A01:5869911-5871650	0	0	0	0	0	0.246668	169.895	0.0820562
CUFF.10130	A03:16973882-16976244	0	0	0	0	0	0	5.21131	0
CUFF.10131	A03:17088770-17094051	0.192914	0.0308197	0.0904145	28.2851	25.3959	27.6997	18.1683	0.184346
CUFF.10132	A03:17088770-17094051	0	0.0359283	0	0.103279	0.0513135	0	13.8288	0
CUFF.10133	A03:17144995-17146576	0	0	0.177051	0	0.130649	0	0.277771	2.52661
CUFF.10134	A03:17151090-17153576	20.2038	17.0436	24.9473	25.6757	24.7002	20.2755	24.3284	20.3266
CUFF.10135	A03:17148545-17150832	5.18232	6.76299	10.8738	11.6529	14.6518	15.2099	5.10896	6.41471
CUFF.10136	A03:17112671-17119892	5.03629	4.50343	10.9637	20.0937	16.8031	1.02624	0.267487	5.41537
CUFF.10137	A03:17156712-17158671	1.16789	0.833351	1.01338	2.35793	1.11789	2.63114	0.0844161	1.36975
CUFF.10138	A03:17098086-17101638	7.5958	8.12481	4.60328	6.93173	8.09076	10.7658	0.899966	3.68994
CUFF.10139	A03:17007713-17012991	0.440835	0.531467	10.447	136.884	121.031	33.4364	7.48768	51.9709
CUFF.1014	A01:5852404-5853161	28.0429	28.3011	1.99463	6.43187	7.90856	0	0	68.362
CUFF.10140	A03:17007713-17012991	0.502427	0	8.24758	75	109.944	16.4266	6.94276	7.90104
CUFF.10141	A03:17163387-17165662	8.30459	13.6203	22.6634	11.3534	20.5397	13.1304	13.759	13.8588
CUFF.10142	A03:17194727-17196078	5.06178	13.3052	17.2223	8.03788	30.7385	10.3137	4.34188	10.1248
CUFF.10143	A03:17223112-17225634	0.60949	0.968876	1.96912	1.11087	1.28091	0.821482	0.606471	1.20143
CUFF.10144	A03:17181136-17183093	29.7948	56.9103	89.5071	48.5904	97.3434	35.6274	33.4016	27.8243
CUFF.10145	A03:17191153-17193412	3.52639	7.20775	23.3268	12.4327	30.2172	13.603	1.99323	4.39004
CUFF.10146	A03:17177962-17180478	18.7491	17.0716	15.7162	36.9765	34.4359	3.60503	7.12631	33.6886
CUFF.10147	A03:17210542-17212803	4.91672	3.52979	4.8175	8.2624	8.94082	7.15743	5.93881	7.04729
CUFF.10148	A03:17201048-17203584	5.73126	7.22051	6.16438	5.82074	6.97305	12.7291	16.1846	23.3912
CUFF.10149	A03:17159357-17162844	5.23823	4.329	4.63585	3.28733	2.42426	2.98551	4.40767	2.38352
CUFF.1015	A01:5838411-5841465	16.3032	12.7602	11.9891	11.5378	9.18365	14.3878	6.9926	31.8263
CUFF.10150	A03:17212994-17219758	3.409	3.1283	6.15548	4.69393	4.28029	7.662	3.50062	5.37885
CUFF.10151	A03:17169338-17176921	43.5708	38.4887	2.30726	2.80914	3.20686	2.32835	0.268908	1.93329
CUFF.10152	A03:17169338-17176921	4.70256	3.19435	2.99058	2.76754	2.52561	1.79378	3.12469	1.90412
CUFF.10153	A03:17269411-17269994	0.574379	0	1.08471	0	0.694487	0	0	6.57744
CUFF.10154	A03:17225986-17229207	4.33241	5.25199	3.88612	4.03351	4.16254	3.70034	5.04105	2.57505
CUFF.10155	A03:17280903-17281968	0.875981	1.00038	0	0.173323	0	17.1991	1.5829	312.71
CUFF.10156	A03:17300689-17302840	0	0	0	0	0	0.149344	36.7895	5.26884
CUFF.10157	A03:17237133-17238559	73.7917	120.598	63.8717	38.7609	69.0427	6.7869	30.2592	92.4173
CUFF.10158	A03:17262016-17262967	0	0.205753	0	5.14052	6.32442	7.75075	9.5417	1.40183
CUFF.10159	A03:17314120-17315546	14.8302	18.1949	24.3734	74.6567	97.6342	15.4093	0.381412	2.76422
CUFF.1016	A01:5876330-5877321	0.110144	0.217843	0.371399	0	0.155608	0.355054	0	4.10366
CUFF.10160	A03:17245611-17246686	2.39492	1.56768	0.525455	4.56441	3.00924	0.107278	2.05523	3.71808
CUFF.10161	A03:17233225-17234342	3.69912	2.35795	30.2833	77.4239	81.6627	11.0728	5.8354	10.3778
CUFF.10162	A03:17230988-17232683	2.61793	4.25384	2.3631	0	0.423953	0.649453	13.3989	3.31877
CUFF.10163	A03:17276792-17278563	15.1597	12.8583	19.0893	54.2872	40.9531	9.82153	16.169	5.4313
CUFF.10164	A03:17271709-17276277	7.71548	5.45845	7.26145	6.32989	5.35841	10.7	12.4992	17.5891
CUFF.10165	A03:17316528-17318941	0	0.0248396	6.17562	6.96205	12.3437	0.506664	0.83086	0.524256
CUFF.10166	A03:17320613-17321858	10.4795	8.02047	3.25952	1.7439	3.19832	9.83153	13.166	400.114
CUFF.10167	A03:17402296-17402789	0	0	0	0	0	10.3705	0	0
CUFF.10168	A03:17402891-17404026	0	0	0	0	0	7.58014	0	0
CUFF.10169	A03:17358993-17360506	46.3619	101.321	48.4724	16.6158	30.9514	5.6356	2.17346	2.86488
CUFF.1017	A01:5878135-5880139	0.929489	1.32282	11.588	10.5943	15.9728	17.0817	5.21381	47.8273
CUFF.10170	A03:17384653-17386507	30.2504	28.8068	24.6213	17.9551	27.5307	69.1865	8.84109	108.541
CUFF.10171	A03:17435036-17435993	0.459893	0.114078	0.444369	2.23006	1.95577	0	0.545799	0.164749
CUFF.10172	A03:17394091-17396015	0.837186	0.409109	4.8783	158.493	94.6698	40.214	1.17961	15.064
CUFF.10173	A03:17438244-17438994	1.7191	8.45153	12.5741	4.71882	7.81496	0.909639	0.663566	0
CUFF.10174	A03:17346493-17348443	8.05754	7.84365	5.03929	1.32973	1.54311	0.309425	0	0.137467
CUFF.10175	A03:17430825-17431900	0.874667	0.972538	2.00035	2.12103	3.85938	4.81689	13.1545	18.644
CUFF.10176	A03:17441884-17443332	17.3941	12.9316	10.237	14.2342	7.92028	16.3826	22.4339	5.41719
CUFF.10177	A03:17427697-17429710	21.5558	30.1628	9.81238	10.4138	11.1155	8.64076	6.01796	8.4164
CUFF.10178	A03:17461418-17463956	1.8151	1.7672	2.07778	2.3013	1.2218	3.61622	2.44976	2.94152
CUFF.10179	A03:17388873-17393375	8.86878	12.4463	19.4092	9.79306	8.93572	47.7217	10.0426	36.7224
CUFF.1018	A01:5901278-5903258	44.7152	47.0073	1.88876	3.37204	2.55326	0.480808	0	163.02
CUFF.10180	A03:17485441-17486348	1.91139	1.50166	0	0	0	2.04585	0	0
CUFF.10181	A03:17501274-17502267	6.3002	2.35537	0	0	0	0	0	11.5312
CUFF.10182	A03:17512642-17513574	23.4732	45.8817	33.6701	14.5109	72.7212	7.19256	12.6533	5.79374
CUFF.10183	A03:17537736-17538719	2.44735	7.70648	12.1723	4.16178	12.9758	9.32306	2.28908	0
CUFF.10184	A03:17560160-17561555	0.911046	2.20639	4.72568	0.943461	0.87649	4.38042	0	1.30457
CUFF.10185	A03:17454303-17460924	2.13969	1.16109	0.459115	0.0623761	0.0296109	0.0471651	2.47619	0
CUFF.10186	A03:17454303-17460924	1.7133	1.47262	19.3462	88.0729	78.3225	13.0249	2.2399	1.9058
CUFF.10187	A03:17533566-17535153	15.029	24.1313	15.8313	34.1212	61.4365	1.94736	1.01266	18.4817
CUFF.10188	A03:17593005-17594556	0.487433	1.06332	2.46138	1.014	1.79998	0	0.773375	3.49301
CUFF.10189	A03:17585112-17586651	14.6689	11.1867	0.337186	0	0	0	0	13.8367
CUFF.1019	A01:5846703-5850980	2.22235	1.71409	2.51625	6.07058	5.97647	3.96037	0.636736	1.25301
CUFF.10190	A03:17583136-17584894	117.313	79.9738	0	0	0.0597384	0	0	11.8047
CUFF.10191	A03:17417478-17424368	15.2578	19.0869	26.7755	18.5409	20.6917	21.8505	15.2696	7.03944
CUFF.10192	A03:17521912-17525891	8.05519	6.02603	6.38765	6.27083	4.98693	8.02978	14.6372	8.642
CUFF.10193	A03:17649216-17650452	20.7997	29.4958	20.5747	9.49725	15.96	0.363857	3.75527	42.6551
CUFF.10194	A03:17646623-17647390	0	0	0	0	0	0	0	7.88511
CUFF.10195	A03:17624364-17626459	20.3115	21.7889	11.6949	10.5335	8.93993	6.79745	3.27564	83.0032
CUFF.10196	A03:17642983-17644316	574.788	463.762	278.622	365.309	334.115	226.166	685.446	2884.26
CUFF.10197	A03:17630803-17632457	35.4817	87.7088	47.8243	24.7035	60.6428	4.95645	60.4303	13.5395
CUFF.10198	A03:17682306-17682951	0.384753	1.51275	1.07287	0.79773	0.432535	0.617691	0.605127	0.826595
CUFF.10199	A03:17689425-17689852	4.35891	1.9586	2.68597	2.99716	3.73988	1.92809	2.25492	5.19719
CUFF.102	A01:552906-554804	0.458063	0.533568	2.66999	0.635573	0.358588	0.422792	0	0.187592
CUFF.1020	A01:5884200-5886692	35.209	62.6593	74.8314	135.324	239.626	22.4699	8.32908	290.487
CUFF.10200	A03:17657390-17659065	7.24872	12.3132	26.0397	1.48171	3.42247	30.1387	75.4521	145.233
CUFF.10201	A03:17635856-17638264	30.5156	51.5713	69.6629	88.0804	208.731	35.347	67.3892	77.5013
CUFF.10202	A03:17635856-17638264	2.72232	5.56787	3.66766	8.26755	11.8465	3.45701	16.8692	10.2691
CUFF.10203	A03:17704069-17705520	0	0	0	0	0	1.4361	0.176301	0
CUFF.10204	A03:17712763-17713683	3.25982	15.3951	18.2042	11.2053	32.3921	1.42631	8.40233	0.69199
CUFF.10205	A03:17713769-17715434	0	0	0	0.226363	0.0565213	95.0132	0	0.116966
CUFF.10206	A03:17689995-17690922	10.2058	13.6273	13.0417	12.6024	20.8637	14.0596	6.75315	7.7063
CUFF.10207	A03:17701501-17702774	3.97742	6.34728	4.20309	3.01952	4.63264	1.32383	4.50282	8.41439
CUFF.10208	A03:17728756-17730967	42.1477	34.3866	34.863	27.3578	15.7347	6.341	1.6817	0.758717
CUFF.10209	A03:17692607-17696232	25.2199	34.5401	19.7091	5.94104	6.73805	7.16395	55.122	11.2246
CUFF.1021	A01:5872409-5874411	2.39153	4.15191	5.93308	6.49155	6.39183	7.6238	5.18418	15.7382
CUFF.10210	A03:17719196-17720741	0	0.073785	396.801	437.658	891.721	1.09308	0	12.722
CUFF.10211	A03:17663875-17679756	9.96846	19.3916	11.7846	7.44759	12.984	4.52933	2.84524	39.2181
CUFF.10212	A03:17663875-17679756	13.3469	21.4189	16.7991	13.3417	19.772	11.104	5.82935	9.1576
CUFF.10213	A03:17663875-17679756	16.2395	14.571	12.6982	9.19235	10.5425	10.1946	2.26309	40.2641
CUFF.10214	A03:17731972-17733540	7.84518	9.64655	9.94559	3.83678	5.58975	6.30169	11.4425	27.2832
CUFF.10215	A03:17745385-17747705	0.611623	0.715346	0.570378	0.154344	0.0756684	0.778734	3.09399	0
CUFF.10216	A03:17778830-17779042	0	0	0	0	0	27.6667	0	0
CUFF.10217	A03:17752338-17754114	7.42593	9.81383	1.23175	2.33314	4.30286	1.70316	0	0.993243
CUFF.10218	A03:17779619-17780246	0	0	0	0.276591	0.603498	3.64034	0.314598	0
CUFF.10219	A03:17798010-17798742	0.32394	0.747544	0	0	0	5.72903	0	0.464051
CUFF.1022	A01:5907374-5909594	22.1964	25.331	36.9574	41.2229	63.3399	77.0571	51.437	32.0644
CUFF.10220	A03:17804711-17806076	2.19647	0.69175	2.6894	52.0784	30.2472	4.86146	10.4087	4.52376
CUFF.10221	A03:17767598-17770613	0.517674	0.847316	4.58521	5.68412	8.40563	3.85487	5.69024	2.29376
CUFF.10222	A03:17748011-17751343	27.5895	19.5916	54.484	28.9485	24.7318	37.7837	28.5841	17.0912
CUFF.10223	A03:17748011-17751343	14.2732	7.18674	6.11064	6.91738	2.79664	7.54846	7.48713	1.70967
CUFF.10224	A03:17801109-17802078	1.0338	0.356066	0	0	0	0.184587	63.7828	0
CUFF.10225	A03:17770694-17774841	3.3827	2.71839	4.99545	10.706	9.86869	16.4198	7.75312	19.9891
CUFF.10226	A03:17761840-17767093	17.1469	18.4124	7.189	24.5277	24.1791	3.59325	0.18604	27.7666
CUFF.10227	A03:17761840-17767093	5.94136	9.26564	4.83934	2.92758	7.4541	3.28109	10.6697	3.58546
CUFF.10228	A03:17754635-17756206	521.76	446.562	561.965	1297.09	1366.77	69.809	77.3403	357.279
CUFF.10229	A03:17807883-17809072	0	0	0	0	0	5.2435	0	0.218914
CUFF.1023	A01:5888784-5897971	17.2178	21.0795	19.4269	15.1463	16.8618	23.7926	18.5821	29.4774
CUFF.10230	A03:17809192-17811059	0.211588	0.1258	0.0246258	0	0	2.90678	0	0
CUFF.10231	A03:17833444-17833905	0	0.18434	1.75937	1.75732	0.263866	0	0	0.456606
CUFF.10232	A03:17843876-17844435	0	0.76762	0	0	0	0	0	3.38222
CUFF.10233	A03:17812752-17814183	13.1295	17.9709	8.89937	2.17778	3.87686	2.38131	1.81286	0.102275
CUFF.10234	A03:17864801-17865631	0	0	0	0	0	0	2.82333	0
CUFF.10235	A03:17859368-17860661	6.7381	6.52836	0	0	0.111004	0	0.127283	6.89806
CUFF.10236	A03:17861387-17862748	4.0656	2.50494	0.0932414	1.53297	1.51499	0.19786	0.581642	1.85285
CUFF.10237	A03:17887192-17888549	0	0.6311	0.136291	0.192428	0.100202	7.60624	15.8057	1.59309
CUFF.10238	A03:17868002-17868794	2.93237	1.32999	0.283716	27.9396	14.8296	15.0682	26.6776	13.3573
CUFF.10239	A03:17865793-17867527	1.638	1.58085	2.668	54.9445	56.6501	23.4811	15.4836	14.6199
CUFF.1024	A01:5820961-5828947	13.0735	16.4239	17.2437	17.4334	15.5218	15.4727	14.8586	19.007
CUFF.10240	A03:17870055-17871188	170.942	77.527	298.191	404.797	239.249	25.5915	0.399302	13.8807
CUFF.10241	A03:17814583-17817708	7.61117	8.5205	11.8524	12.1801	16.2242	4.51122	4.54775	8.85588
CUFF.10242	A03:17916905-17919336	0	0	1.91189	0.193348	0.143607	5.40153	1.21728	0
CUFF.10243	A03:17948193-17948474	0	0	8.21192	1.21334	1.39985	0	0	1.27836
CUFF.10244	A03:17922763-17923999	20.6949	12.7046	11.4316	9.11756	8.49743	24.2303	23.9922	35.6196
CUFF.10245	A03:17897625-17899156	11.1165	14.8315	14.6615	8.01932	8.59345	15.5301	5.96036	8.84529
CUFF.10246	A03:17936637-17938450	7.57754	9.1505	36.7161	19.5324	25.2263	6.82379	1.3067	26.4424
CUFF.10247	A03:17888738-17892558	16.2914	19.1278	19.4266	14.8784	16.954	17.606	26.2547	10.1927
CUFF.10248	A03:17871703-17880483	0.0956497	0.0468073	2.00886	0.662739	1.40409	1.64498	0.606128	0
CUFF.10249	A03:17871703-17880483	10.031	7.2227	6.59393	6.32198	6.49861	3.75688	103.321	4.10736
CUFF.1025	A01:5820961-5828947	31.4897	20.6331	11.8596	17.1036	13.5282	27.6889	44.1459	17.7517
CUFF.10250	A03:17945021-17947519	6.86042	6.92691	11.0507	7.38908	7.3161	8.51476	6.54463	9.51943
CUFF.10251	A03:17939967-17941819	2.73295	3.65378	7.81217	10.3305	9.70852	7.94744	3.5943	6.77496
CUFF.10252	A03:17900409-17904283	6.68164	6.42134	7.79034	24.8619	21.838	19.4819	10.6306	19.6784
CUFF.10253	A03:17900409-17904283	1.30324	2.41167	5.82363	2.98793	2.28381	7.9275	2.70521	7.27144
CUFF.10254	A03:17952013-17953292	7.53274	7.81975	1.30453	5.43704	4.44656	2.10606	0	0.70374
CUFF.10255	A03:18008462-18010258	0.140796	0.0677564	0.397355	0.0976641	0	3.03155	0	2.72438
CUFF.10256	A03:18026111-18026953	0.468054	0	0.154612	0	0	0	0.246083	5.58767
CUFF.10257	A03:17975950-17978236	11.9893	18.9299	39.2427	24.0587	40.1729	11.1437	68.5042	0.789531
CUFF.10258	A03:17966951-17967925	59.0833	113.548	113.133	39.9031	102.33	32.9736	77.7407	75.5886
CUFF.10259	A03:17956099-17956839	157.415	280.677	264.812	26.5069	65.7675	14.7179	0.50348	281.536
CUFF.1026	A01:5930962-5932500	0.197181	0.283782	0.554951	0.182394	0.0900612	0.212328	1.04413	0
CUFF.10260	A03:17957287-17959201	1.7723	1.41806	4.93624	0.872804	1.05146	2.83305	2.63559	12.1288
CUFF.10261	A03:18048480-18049232	3.90728	3.51223	0.774545	0.432532	0.79857	1.34053	0	0
CUFF.10262	A03:18039196-18040825	6.28266	11.6101	0.547617	0.256422	0.673306	1.12777	0	0.882898
CUFF.10263	A03:18052606-18053426	156.729	75.3446	104.037	160.747	101.653	55.6229	106.076	54.2087
CUFF.10264	A03:18035371-18038510	16.875	20.6213	15.4006	36.1199	37.243	8.98131	4.53253	18.4635
CUFF.10265	A03:17959348-17965201	4.13975	7.12824	27.7748	33.6069	48.9355	9.06978	5.97571	9.91385
CUFF.10266	A03:17959348-17965201	3.00732	3.33478	0.0630812	0	0.0900747	0	0	1.84925
CUFF.10267	A03:18032005-18034619	4.00018	3.72812	3.07697	2.98992	2.57483	7.01832	6.60659	11.836
CUFF.10268	A03:18060110-18061067	1.7246	2.3386	0.222184	1.43361	1.95577	0.61756	0.363866	21.0878
CUFF.10269	A03:18069268-18072433	0	0.0209307	0	0	0	48.0409	0	0.253783
CUFF.1027	A01:5913138-5915204	2.93328	3.96831	6.30063	14.1871	16.103	8.6684	9.40842	7.25689
CUFF.10270	A03:17995126-17999446	3.54924	4.25837	6.04782	2.81133	2.8634	3.48055	4.71996	0.630804
CUFF.10271	A03:18091376-18091883	4.64643	1.49167	0	0	0.61031	0	0.554941	7.67104
CUFF.10272	A03:18120818-18121794	0.561117	0.055569	6.65763	2.02142	0.555718	8.56075	27.7088	90.6975
CUFF.10273	A03:18111452-18113137	1.48251	2.71933	1.55181	1.48133	4.20695	0.57488	2.07354	4.59013
CUFF.10274	A03:18066480-18068971	186.479	170.666	87.2902	178.66	189.242	85.076	51.0328	1231.81
CUFF.10275	A03:18028396-18031890	30.0555	25.0272	29.239	47.8061	43.3461	17.6703	24.9277	21.772
CUFF.10276	A03:18075058-18078004	10.7263	21.7386	2.12509	0.605271	1.58454	4.68888	0.967847	136.888
CUFF.10277	A03:18101228-18103208	4.05076	2.80873	3.84667	4.66093	3.23342	2.41061	6.42454	0.741126
CUFF.10278	A03:18053768-18058567	19.1498	10.8999	18.7767	23.9189	19.3466	17.511	9.23447	25.1279
CUFF.10279	A03:18117338-18120122	12.9489	13.9433	5.55269	6.62327	5.37672	10.5127	11.2561	10.7833
CUFF.1028	A01:5939691-5943613	4.75261	5.47001	4.9021	3.14795	2.82065	5.7934	5.12362	0.498496
CUFF.10280	A03:18085990-18091311	15.3189	19.0181	15.8212	14.0796	16.412	14.5635	16.2017	12.6252
CUFF.10281	A03:18072901-18074804	64.6521	34.1627	20.4509	41.6807	21.3605	73.7332	133.107	130.023
CUFF.10282	A03:18124634-18126148	0.334554	0.224873	13.9451	1.85673	0.734056	13.6168	32.2039	71.6424
CUFF.10283	A03:18135402-18136103	0	0	0	0	0	80.3566	0	0
CUFF.10284	A03:18158006-18158909	0	0	0	0	0	7.20024	0	0
CUFF.10285	A03:18149384-18149880	7.93901	6.37058	0	0.390845	0	0	0	0.811739
CUFF.10286	A03:18136863-18140025	0	0	0	0	0	18.2915	0	0.129457
CUFF.10287	A03:18136863-18140025	0	0	0	0	0	24.8439	0	3.83057e-06
CUFF.10288	A03:18142889-18143305	5.70426	8.55148	0.875853	8.36316	7.2832	0	0	4.35238
CUFF.10289	A03:18173831-18175344	0.107618	0	0.0517609	0	0	1.38781	4.94139	2.0048
CUFF.1029	A01:5958411-5959460	0	0	0	0	0	0	3.74427	0
CUFF.10290	A03:18192771-18193730	2.50946	4.40747	1.32181	1.08512	0.68717	4.03562	3.46312	6.74056
CUFF.10291	A03:18223784-18224414	0	0	0.202423	0	0.299431	2.76534	7.50063	9.39632
CUFF.10292	A03:18208987-18210371	4.85541	11.4046	12.4152	5.32233	13.3661	14.2429	12.1797	29.8565
CUFF.10293	A03:18182649-18185680	29.4946	31.3569	32.3207	16.6824	22.0697	1.95807	11.4639	24.039
CUFF.10294	A03:18238582-18240150	3.62029	3.38835	6.00173	10.2567	11.9124	2.32118	2.56735	2.53922
CUFF.10295	A03:18266797-18268967	60.0575	184.94	14.8205	6.69467	15.2151	54.7574	20.8366	126.78
CUFF.10296	A03:18176538-18180890	12.0691	22.5813	31.7596	12.9807	19.7064	16.7915	25.287	35.7366
CUFF.10297	A03:18224905-18227355	2.63594	4.62585	6.44662	2.86615	3.37577	3.33551	2.03623	4.18659
CUFF.10298	A03:18210486-18213094	7.7763	7.80322	3.29941	5.81088	6.1636	11.8553	7.79573	11.2324
CUFF.10299	A03:18201538-18206865	5.81369	7.27992	17.525	74.6247	79.6148	59.0716	12.1061	6.81631
CUFF.103	A01:479749-481550	13.3072	19.0434	14.3967	10.3066	17.4254	26.5977	21.7362	31.4064
CUFF.1030	A01:5970489-5970724	0	0	0	0	0	0	23.4931	0
CUFF.10300	A03:18244803-18252491	3.03646	3.81328	1.97179	1.57179	2.55319	2.72218	4.59684	2.58325
CUFF.10301	A03:18244803-18252491	1.15942	0.838341	2.03284	9.38683	9.53372	2.623	2.20844	2.35714
CUFF.10302	A03:18278283-18278660	0	0	0	0.625573	0	0.482142	0	232.874
CUFF.10303	A03:18282574-18283088	0	0	0	0	0	0.419187	56.3233	1.13143
CUFF.10304	A03:18297226-18298402	0.358613	0.480815	0.341252	0.870137	1.31115	0.096429	0	21.0718
CUFF.10305	A03:18284090-18284898	0	0	0	0	0	1.83226	1.34832	0
CUFF.10306	A03:18295086-18295534	0.669228	2.74105	2.23832	0.460551	0.560602	0	0	0
CUFF.10307	A03:18349187-18349856	0.218817	0.350931	0	0	0.334549	0.2339	0.343436	3.13351
CUFF.10308	A03:18319188-18321334	0	0	1.32074	0.498935	0.296937	0.154868	0	0
CUFF.10309	A03:18302754-18305409	44.3179	36.4285	1.48712	0.894023	0.892267	0.867058	0.127854	0
CUFF.1031	A01:5945886-5947202	0	0	0.19487	0	0.0954583	0.285464	63.0381	7.43065
CUFF.10310	A03:18350671-18352415	6.93883	13.0706	9.86857	7.07197	10.9579	13.6716	9.94634	17.4932
CUFF.10311	A03:18278902-18281370	16.7262	14.7489	18.5105	21.2052	19.8393	14.5889	17.8477	12.5272
CUFF.10312	A03:18356560-18358742	1.84197	2.6906	3.25141	13.6216	14.3356	3.58532	3.19921	0.754244
CUFF.10313	A03:18417847-18418866	0.212922	1.26015	0	0	0	0	0	0
CUFF.10314	A03:18394696-18396766	0.0984895	0.140197	4.62107	6.08418	10.2766	6.89908	0.0783318	12.5655
CUFF.10315	A03:18364950-18367871	5.00284	5.35956	7.62053	11.4798	9.5233	18.4833	0.487144	6.87881
CUFF.10316	A03:18368505-18370656	7.29535	10.1489	12.7625	9.60216	15.9788	10.4278	9.51536	10.7199
CUFF.10317	A03:18358849-18363768	1.61261	1.90222	2.89159	10.1022	10.7718	2.18315	1.74854	0.787029
CUFF.10318	A03:18371887-18374532	24.5605	28.1062	42.3716	43.1637	50.5072	14.5873	15.5553	25.7888
CUFF.10319	A03:18380883-18385135	5.4497	4.84021	6.89769	5.04209	4.79448	5.36537	4.84338	3.61188
CUFF.1032	A01:5971455-5972420	0	0	0	0	0	0	27.5541	0
CUFF.10320	A03:18374963-18379901	4.82509	4.19713	5.97042	3.93174	3.63497	5.81617	5.41216	3.63278
CUFF.10321	A03:18385757-18389578	50.512	61.01	71.7608	37.5843	40.8463	26.6354	33.2179	54.2366
CUFF.10322	A03:18408052-18413348	14.9964	14.3572	16.7813	5.89885	5.25117	3.78786	4.85064	0.492651
CUFF.10323	A03:18446173-18447663	2.04415	4.64922	3.5528	1.70164	2.57174	4.98874	3.67956	6.34824
CUFF.10324	A03:18419659-18421676	2.65981	3.56626	2.88318	1.88357	2.80463	3.39207	3.36607	2.48995
CUFF.10325	A03:18435324-18437980	0.120606	0.0576492	0.422942	6.77849	9.59106	6.23545	1.43757	1.9881
CUFF.10326	A03:18421870-18424414	1.04301	0.908158	0.704394	0.724151	0.405223	22.5769	0.574712	1.03517
CUFF.10327	A03:18466718-18467761	0	0	0.0734952	0	0	0	6.348	0
CUFF.10328	A03:18425799-18426840	0.68718	0.681621	1.54888	0.634714	0.568058	0.492154	0.543715	0.328228
CUFF.10329	A03:18478927-18479326	0	0.50379	0	0	0	0	10.7587	0
CUFF.1033	A01:5976736-5977110	0	0	0	0	0	0	7.13439	0
CUFF.10330	A03:18470274-18471335	43.1865	43.0481	33.8572	13.77	12.3133	89.1432	86.2373	297.529
CUFF.10331	A03:18452164-18453304	1.49981	1.44889	0	0	0	0	0	0
CUFF.10332	A03:18505578-18507146	0	0	0	0	0	7.47319	0	0
CUFF.10333	A03:18480291-18484474	3.11188	1.90642	9.21572	20.3711	18.3765	0.505971	0.093325	27.1847
CUFF.10334	A03:18525524-18526342	60.6222	118.727	24.1342	30.0344	67.0038	3.79201	0	9.90519
CUFF.10335	A03:18501890-18504011	1.56063	1.26879	0.431783	0.160438	0.393888	1.86795	3.5833	1.24281
CUFF.10336	A03:18499153-18501758	48.4805	46.1415	13.4673	20.4565	14.7312	13.7938	23.5633	37.651
CUFF.10337	A03:18507512-18511098	17.6344	28.9735	32.9871	12.8089	25.044	16.3171	17.5999	28.3793
CUFF.10338	A03:18488436-18492176	12.4584	8.02754	0.175728	0.549122	0.214053	0	0.104317	8.19413
CUFF.10339	A03:18488436-18492176	86.8004	71.9696	90.4742	46.2254	42.3538	28.5516	38.0978	3.58438
CUFF.1034	A01:5977639-5978642	0	0	0	0	0	0	34.1946	0
CUFF.10340	A03:18427007-18430970	6.3504	7.1165	5.22729	0.937088	0.761323	3.46028	3.92782	5.35005
CUFF.10341	A03:18431886-18433757	11.6156	10.1783	22.0914	3.59125	2.9775	6.07058	7.49543	0.494559
CUFF.10342	A03:18494913-18498030	40.2564	54.7677	58.4177	62.3209	77.0381	26.9369	19.3485	22.7947
CUFF.10343	A03:18526725-18529766	0	0	0	0.0569844	0	45.483	0	0.0588326
CUFF.10344	A03:18582915-18584396	0.273297	0.550611	0	0	0	0	17.7007	0
CUFF.10345	A03:18532734-18533697	26.1267	22.3438	25.0659	33.195	26.9113	2.69651	0.722195	10.79
CUFF.10346	A03:18544707-18547216	2.90615	3.41619	0.667583	1.34375	1.12989	0.641655	0.236587	0.320411
CUFF.10347	A03:18603153-18603897	44.2255	40.1383	13.6091	7.01848	6.95341	0.339862	0.249972	32.9266
CUFF.10348	A03:18587647-18590001	34.8415	36.2751	21.2528	18.0161	20.5618	21.3387	24.891	37.4881
CUFF.10349	A03:18591360-18591781	0	0	0	0.511905	0	169.503	0	1.06542
CUFF.1035	A01:5981143-5981915	0	0	0	0	0	0	15.9633	0
CUFF.10350	A03:18534534-18540239	10.1648	9.52814	11.9371	14.5675	10.7831	18.2176	22.7653	6.37165
CUFF.10351	A03:18594916-18596523	4.69878	5.456	6.29161	5.75681	8.71255	4.63528	7.33267	9.87733
CUFF.10352	A03:18599867-18600184	0	0	0	0	0	0	18.9742	0
CUFF.10353	A03:18634967-18636113	50.6582	45.0656	11.5429	3.84483	5.74064	3.18128	10.4044	14.4405
CUFF.10354	A03:18627799-18629576	2.87135	5.73551	7.4725	2.68369	4.5148	3.40859	2.8874	5.54381
CUFF.10355	A03:18625525-18627731	8.87858	11.5038	13.2341	8.66533	15.8425	5.43017	8.10406	4.5981
CUFF.10356	A03:18632372-18634756	29.3658	23.3205	20.3126	18.9848	14.0945	3.85586	7.3753	14.0908
CUFF.10357	A03:18636556-18640193	5.2109	7.26381	7.17423	4.41175	5.62877	11.4634	3.30384	6.25551
CUFF.10358	A03:18644547-18649362	2.28909	2.54533	0.0154969	0	0.112862	27.0836	1.93007	0.289565
CUFF.10359	A03:18613078-18618400	7.42323	8.14785	17.5758	120.724	132.506	27.4412	40.1896	6.8052
CUFF.1036	A01:5933604-5937528	2.92367	3.1061	3.30263	0.60481	0.582972	1.61031	2.18001	0.133774
CUFF.10360	A03:18642700-18644249	0.880357	1.05507	0	0.135592	0	54.4775	2.47994	0
CUFF.10361	A03:18622332-18625324	8.49477	8.38535	10.6363	9.35851	8.17803	5.52582	6.60878	5.51271
CUFF.10362	A03:18606977-18610966	4.9489	4.36451	4.24688	6.1181	5.56777	7.70815	12.8374	15.6426
CUFF.10363	A03:18606977-18610966	4.5767	3.88716	3.19861	2.60363	2.4921	2.5371	6.94895	2.76756
CUFF.10364	A03:18692919-18693301	0.889562	0.285944	0	0	0	0	0.685943	14.6299
CUFF.10365	A03:18649850-18650693	49.888	30.3587	23.2987	27.3561	29.546	19.9216	33.2583	44.0624
CUFF.10366	A03:18685898-18687164	27.459	37.2486	28.9734	8.77911	10.3101	25.8297	38.2163	29.8107
CUFF.10367	A03:18707471-18708656	0.177698	0.129884	0.422535	1.10874	1.7934	0.0955678	2.67682	0.50934
CUFF.10368	A03:18740969-18741730	2.76955	1.09827	0	0.425845	0	0	0	0.220424
CUFF.10369	A03:18720724-18721404	9.19033	1.05279	2.93393	2.11553	0.501824	0	4.8081	304.264
CUFF.1037	A01:5917092-5929852	27.4489	23.6815	19.9286	39.7582	33.2406	13.0372	25.0668	5.80333
CUFF.10370	A03:18724099-18725323	12.5904	11.2185	15.4394	20.4588	31.3673	11.0513	13.4033	9.71415
CUFF.10371	A03:18784632-18786718	4.18475	4.19741	0	0	0	0	0	0.0919739
CUFF.10372	A03:18693834-18696083	0.161958	0.0257702	0.960968	17.9201	19.319	16.5773	2.41658	0.0776753
CUFF.10373	A03:18657281-18659034	0.44268	0.617875	0.000130883	0.638814	0.458654	0.000654953	3.50801	2.19993
CUFF.10374	A03:18657281-18659034	1.21925	2.67158	1.3343	8.08152e-06	0.334683	5.64786	4.16429	0.441332
CUFF.10375	A03:18787581-18790051	4.40293	4.32682	6.84235	22.0071	22.7812	7.10824	8.07322	4.46094
CUFF.10376	A03:18663669-18669899	62.533	57.952	4.51084	5.7429	3.54975	7.36149	31.2208	28.7544
CUFF.10377	A03:18674929-18678557	1.0337	1.64972	6.04292	5.90722	7.46814	2.82913	13.0376	0.569965
CUFF.10378	A03:18757525-18762431	4.83247	5.22642	1.36388	1.64016	1.51054	2.2298	1.84215	3.6924
CUFF.10379	A03:18757525-18762431	6.39287	12.1987	1.54959	0	1.38897	1.98042	4.75619	5.17217
CUFF.1038	A01:5917092-5929852	5.79302	5.48569	6.31387	4.83322	4.579	6.11831	7.27557	1.20192
CUFF.10380	A03:18743976-18746055	6.65627	6.14445	5.01837	3.66524	2.11336	6.19578	5.67235	5.92996
CUFF.10381	A03:18795258-18796602	2.28924	2.87858	2.8592	1.77537	1.46175	1.23863	2.63445	2.5716
CUFF.10382	A03:18798087-18798628	0	0.538487	0.171445	0	0	0	4.86654	0
CUFF.10383	A03:18807549-18808076	3.09709	1.42139	0.273145	1.06812	0	0	0	7.39007
CUFF.10384	A03:18819418-18821224	2.60723	4.01547	3.43646	0.876635	3.60497	83.9165	12.6631	2.26473
CUFF.10385	A03:18834581-18835544	0.11409	0.169699	0.05509	0	0	2.57394	17.1521	0
CUFF.10386	A03:18840677-18841840	0	0	0	0	0	0	0	7.52039
CUFF.10387	A03:18842511-18845255	0	0	0.0558543	0	0	0	0.182868	2.81524
CUFF.10388	A03:18890786-18891265	0	0	0	0.825967	0.244051	0	10.2845	0
CUFF.10389	A03:18901282-18901662	0	0	0	0.616244	0	0.475008	0	10.2796
CUFF.1039	A01:5999112-6000978	0.846854	0.679737	1.42917	1.10201	0.862804	1.53979	0.925832	1.0622
CUFF.10390	A03:18853143-18854925	0.389945	0.292004	4.70174	11.5202	17.665	14.8836	2.21411	55.8168
CUFF.10391	A03:18826035-18827611	2.20274	3.44165	0	0.27756	0.140469	71.4711	104.691	12.4831
CUFF.10392	A03:18921008-18921858	0.640895	0.246186	0.318394	0.221681	0	0	0	3.44289
CUFF.10393	A03:18855118-18857152	1.29946	2.41886	6.25613	4.07565	9.38439	18.258	1.225	20.4908
CUFF.10394	A03:18863125-18864898	4.48171	5.82094	1.35867	0.77753	0.800736	4.16436	3.02815	1.92729
CUFF.10395	A03:18896315-18901092	134.804	382.773	1256	504.403	1542.95	162.204	43.3913	536.647
CUFF.10396	A03:18812246-18817102	2.30189	4.5087	0.89751	0.891646	1.05488	2.53785	3.23466	6.36915
CUFF.10397	A03:18867804-18870067	22.7915	15.0302	9.00357	14.7041	11.1773	20.2926	23.0766	31.5812
CUFF.10398	A03:18922394-18923670	0.244385	0.513451	0.231418	0	0	0	0	2.33505
CUFF.10399	A03:18955665-18956446	161.372	58.5544	86.4196	256.489	95.016	74.8135	122.291	60.5136
CUFF.104	A01:545910-547269	17.2719	23.4267	0	0.792378	0.729348	0.122882	0	0.163904
CUFF.1040	A01:6010113-6011884	0.617011	0.320837	0	0	0	0.0604288	0.17835	13.4276
CUFF.10400	A03:19011330-19013213	0.37085	0.325311	0.780988	0.0857698	0.0844672	0.399413	0.49109	0
CUFF.10401	A03:18980764-18982036	0	0	25.1506	252.188	161.475	15.5694	0	77.3501
CUFF.10402	A03:19063098-19064241	13.4069	10.2513	7.77377	8.80227	8.56006	16.363	14.0527	13.7234
CUFF.10403	A03:18925355-18931376	0	0	5.93803	2.99899	2.40027	0.076352	0	0.253758
CUFF.10404	A03:19064503-19065956	69.9587	45.6543	51.7692	74.651	54.5656	56.484	92.9141	58.0806
CUFF.10405	A03:18944899-18947554	8.88234	8.47058	7.85361	4.39014	4.19588	2.95023	2.99719	4.62189
CUFF.10406	A03:19002187-19004704	0	0.130008	10.0569	98.9896	175.224	6.4231	0	16.3844
CUFF.10407	A03:19104896-19105466	5.50849	3.33957	0.83434	0.316899	0	0.980862	3.95925	0
CUFF.10408	A03:19086773-19087411	17.7397	3.47124	0.523241	6.97982	1.30753	46.1741	31.0842	1.3601
CUFF.10409	A03:19067081-19069707	11.3433	11.716	0.516603	8.27444	11.4504	17.2409	9.06205	8.54769
CUFF.1041	A01:5995156-5998590	4.92834	5.29499	3.10519	3.12383	2.50524	3.8527	2.95012	2.22872
CUFF.10410	A03:19097735-19100140	2.08467	2.19777	1.98596	0.423483	0.965642	1.53414	13.5858	0.291547
CUFF.10411	A03:19058906-19062086	27.5573	28.1576	19.4412	21.8514	20.6841	60.0217	24.2426	29.7614
CUFF.10412	A03:19092265-19095768	11.1424	4.75182	5.4155	10.761	6.46261	24.403	14.8512	8.89642
CUFF.10413	A03:19114981-19116586	7.39067	11.1038	29.0731	5.9304	8.12871	4.36791	6.21234	4.77727
CUFF.10414	A03:19023902-19035425	0	0.0965939	0.969981	30.2875	34.0596	0	0	1.1332
CUFF.10415	A03:19023902-19035425	0	0	0	2.63348	4.34865	0	0	0
CUFF.10416	A03:19076075-19081887	9.80374	16.3126	16.3678	5.29167	10.6165	17.899	11.599	18.5309
CUFF.10417	A03:19137602-19139475	3.16256	4.08602	5.12797	3.58501	5.01146	3.40764	5.5321	3.40009
CUFF.10418	A03:19125864-19127128	42.0608	17.2367	0.95585	0.692983	0.490913	20.3991	0.475196	77.2457
CUFF.10419	A03:19136792-19137226	0.70634	0.629469	0	0	0	0	0	12.1281
CUFF.1042	A01:6017032-6018285	8.1546	14.1372	21.4546	10.7317	20.5385	13.1604	11.6163	20.7508
CUFF.10420	A03:19127759-19128650	74.9865	92.3944	0.0707815	0	0.104127	5.55848	0	13.197
CUFF.10421	A03:19132060-19133419	16.0965	25.9597	37.4006	23.3152	39.2728	9.67195	9.9805	10.6967
CUFF.10422	A03:19140502-19141389	8.92368	2.74488	4.82724	5.66965	2.22632	3.76603	19.397	26.6171
CUFF.10423	A03:19157009-19159060	1.23883	1.22946	0.171635	0.303268	0.852871	3.76527	1.38837	1.46227
CUFF.10424	A03:19162526-19164028	0.444418	0.494752	5.30156	572.534	636.45	30.0833	2.28625	0.159209
CUFF.10425	A03:19190869-19192234	7.00199	4.80643	0.315749	2.29442	2.21839	0.295644	2.59999	8.33796
CUFF.10426	A03:19168670-19170075	63.0008	37.9191	10.4308	7.17563	4.79323	0.927436	2.90363	3.55554
CUFF.10427	A03:19167043-19168302	0.116628	0	0.338413	1.29259	1.65518	3.75838	28.0481	7.18606
CUFF.10428	A03:19193692-19194199	1.09581	1.52735	0.293011	0.755486	1.09262	0	0	0
CUFF.10429	A03:19186470-19189121	77.8677	110.456	24.5213	37.4296	65.1907	4.31733	5.85485	31.3593
CUFF.1043	A01:6008732-6009801	81.35	30.3783	28.9531	51.3627	36.1472	38.493	112.813	86.7255
CUFF.10430	A03:19149842-19152916	5.95402	5.55921	14.1153	4.43729	5.27282	8.12068	5.13904	9.41882
CUFF.10431	A03:19205371-19206678	43.2652	33.1783	15.1728	27.5822	18.615	10.5355	12.5843	16.1081
CUFF.10432	A03:19209391-19212958	29.0348	31.0872	33.8924	19.7177	28.9831	19.9932	36.8121	32.6188
CUFF.10433	A03:19275677-19277197	7.43402	4.01967	0	0	0	0	0	12.3208
CUFF.10434	A03:19232705-19234362	5.55048	8.52811	3.22834	3.98369	5.19463	11.8174	14.5965	58.6179
CUFF.10435	A03:19245028-19246329	19.3432	6.30109	6.0688	18.4403	8.52015	3.52999	1.36955	13.6136
CUFF.10436	A03:19279192-19283563	2.12311	1.71525	3.33147	2.33643	2.99772	2.44652	0.778104	14.4272
CUFF.10437	A03:19298078-19298803	79.4033	88.4691	69.6889	79.2084	77.0719	2.81321	18.1019	80.6088
CUFF.10438	A03:19263062-19265379	12.4637	9.76195	11.5595	119.612	81.8654	83.1178	11.152	33.3008
CUFF.10439	A03:19367963-19368394	0	0	0	0	0	7.97034	1.10988	0
CUFF.1044	A01:6015351-6016560	88.5231	106.766	120.377	79.2247	84.7913	69.8101	156.376	164.675
CUFF.10440	A03:19314971-19316364	230.628	256.096	32.0332	6.37674	6.80457	0.107517	0	22.7884
CUFF.10441	A03:19340133-19341187	5.82484	7.03529	3.96814	2.97432	2.87146	6.15144	15.2157	18.4518
CUFF.10442	A03:19272281-19273812	0	0	0	0.111552	0	5.3661	0	0
CUFF.10443	A03:19331312-19332297	98.4828	92.2473	121.136	125.663	183.297	37.2982	74.6694	18.264
CUFF.10444	A03:19386631-19388761	43.5606	64.8751	52.2053	126.989	175.93	74.1764	73.1681	25.057
CUFF.10445	A03:19343937-19349440	0.770051	0.490916	0.212345	0.299482	0.123689	0.730931	0.0981352	20.446
CUFF.10446	A03:19368984-19371449	25.8724	19.9527	14.2539	43.4106	43.7901	1.00207	0.184833	13.5844
CUFF.10447	A03:19362985-19367835	2.53582	1.70147	0.124154	2.24087	2.04173	5.17843	1.71271	2.09308
CUFF.10448	A03:19324926-19328022	25.9865	24.1925	26.8163	33.9549	28.999	10.5716	20.6825	10.239
CUFF.10449	A03:19354280-19354405	2710.38	24528.6	1711.06	0	0	0	0	0
CUFF.1045	A01:6001807-6005788	1.86734	1.55699	3.3118	1.22327	0.993288	1.89976	2.7492	0.0505109
CUFF.10450	A03:19391323-19393472	0.547338	0.162304	0.105419	0	0.0772897	4.70514	0	0
CUFF.10451	A03:19393651-19393947	0.778889	1.42857	0.629077	0	0	15.4081	0	0
CUFF.10452	A03:19398461-19400206	19.3038	31.7217	26.3369	23.8721	35.4558	14.0211	18.1227	51.0685
CUFF.10453	A03:19403170-19407015	5.59309	6.93143	2.33008	0.760376	0.684365	2.95198	4.35855	9.47609
CUFF.10454	A03:19456077-19457431	0	0	0	0	0.13963	2.14078	19.4025	0
CUFF.10455	A03:19429753-19432135	1.04606	1.27827	2.17171	10.846	7.57235	2.25239	0	0.903704
CUFF.10456	A03:19458552-19459025	0	0	0	0	0	0	13.8294	0
CUFF.10457	A03:19447761-19450338	70.1823	66.988	54.1242	89.6198	88.7485	65.2205	81.1668	76.3742
CUFF.10458	A03:19407519-19409617	43.6688	44.0888	49.3863	41.2491	36.1696	46.4559	38.2577	90.7456
CUFF.10459	A03:19503991-19505465	3.69276	2.02996	0	0	0.056851	0	0	10.9379
CUFF.1046	A01:6005881-6007838	12.6996	9.43149	5.99546	25.3919	12.7691	14.4487	10.7175	21.0515
CUFF.10460	A03:19464647-19465908	9.58893	13.8057	9.23369	9.68793	8.0404	10.004	16.9302	21.843
CUFF.10461	A03:19450667-19454534	78.1793	84.0038	112.853	127.124	137.375	185.339	62.7032	115.134
CUFF.10462	A03:19481621-19484101	6.65202	6.42054	7.33931	4.0714	4.11241	17.1326	5.4268	27.367
CUFF.10463	A03:19459341-19462945	39.2393	47.3695	62.4607	67.4941	80.2212	49.3927	59.7416	56.1855
CUFF.10464	A03:19467953-19473028	8.88953	8.11052	9.36267	12.9268	10.7848	9.73705	9.49314	6.09728
CUFF.10465	A03:19539283-19541063	7.9038	7.27597	7.87503	1.59455	1.20923	8.64702	25.4351	6.84047
CUFF.10466	A03:19626738-19627931	1.67478	0.515181	0.167607	0.244443	0	1.13778	0.419337	1.13696
CUFF.10467	A03:19532095-19534872	5.89701	5.18021	6.63742	9.1116	8.13326	7.50409	6.49298	2.30522
CUFF.10468	A03:19545463-19550842	1.88997	2.10304	1.50955	1.31773	0.601601	8.91886	0	0.505307
CUFF.10469	A03:19589696-19593884	21.5323	22.1567	49.9936	181.037	188.905	101.751	200.372	48.4035
CUFF.1047	A01:6034471-6036842	23.7832	25.9741	26.215	26.7723	21.0361	19.5352	32.4039	17.4131
CUFF.10470	A03:19587327-19589146	30.3818	51.8744	76.5689	24.4854	39.9814	35.4906	32.5511	32.7804
CUFF.10471	A03:19519539-19523945	4.86416	7.51334	26.6418	38.2478	56.5483	11.5414	9.70728	8.90974
CUFF.10472	A03:19519539-19523945	2.29702	2.04571	1.63017	2.12745	1.87061	3.19532	2.43265	2.12851
CUFF.10473	A03:19529482-19532020	9.70529	6.99619	5.71546	8.53424	5.58217	6.62293	3.69078	1.56743
CUFF.10474	A03:19571628-19572965	63.7506	258.458	341.62	114.161	464.667	33.2698	43.5316	57.2685
CUFF.10475	A03:19573014-19576175	88.0401	56.9557	72.3642	179.375	143.374	59.2661	51.6575	65.9992
CUFF.10476	A03:19573014-19576175	2.86919	122.807	151.57	16.4998	221.181	2.90288	2.39046	2.17297
CUFF.10477	A03:19613616-19615617	3.93964	2.9721	2.02837	2.15075	1.94539	1.94738	1.74431	0.925733
CUFF.10478	A03:19637045-19638876	9.19785	10.267	18.7746	21.8228	26.9733	10.0045	10.734	6.58995
CUFF.10479	A03:19645430-19647337	18.5732	11.0984	9.87382	14.6868	9.59009	20.686	23.3937	36.7771
CUFF.1048	A01:6039804-6042277	1.60773	0.672558	2.20226	5.23673	2.59342	2.78446	1.77611	4.00765
CUFF.10480	A03:19648653-19652330	0	0	0	0	0	3.44594	0	0.0727623
CUFF.10481	A03:19684384-19686599	0.349422	0.809818	40.3262	7.10002	17.9333	4.02065	0.184283	142.721
CUFF.10482	A03:19725892-19727213	3.36111	5.40769	2.03286	1.25947	1.51954	2.63792	5.47279	1.0415
CUFF.10483	A03:19664767-19668159	0	0	0	0	0	0	5.35873	0
CUFF.10484	A03:19747351-19747830	0.599482	0	0	0	0	0	0	14.5868
CUFF.10485	A03:19730997-19732781	106.717	89.3406	99.5429	113.296	135.271	33.8388	93.3509	59.3413
CUFF.10486	A03:19759809-19760482	1.63274	0.849121	3.37948	34.3654	8.22692	0.194268	0.285571	2.33866
CUFF.10487	A03:19753020-19754926	0.517007	0.270286	0.938028	0.861187	0.807008	0.278549	0.904445	0.444673
CUFF.10488	A03:19670930-19673952	38.0786	66.0431	21.07	3.58178	5.68321	8.09658	6.73419	6.17733
CUFF.10489	A03:19670930-19673952	0	0.350019	0.112875	0	0	0.606772	2.28679	0.223371
CUFF.1049	A01:6037209-6039683	34.4636	36.9014	36.3011	34.7141	30.2814	21.66	39.4977	25.6946
CUFF.10490	A03:19716845-19718777	37.3752	34.0336	17.1534	16.6813	15.2534	33.0076	33.9423	19.4369
CUFF.10491	A03:19755271-19758938	0.456833	0.132843	3.28332	2.24619	2.56129	0	1.61127	0
CUFF.10492	A03:19744857-19746564	52.5436	41.9929	43.8081	48.2918	35.0082	38.2854	62.3749	108.399
CUFF.10493	A03:19688767-19694292	2.38349	2.59759	0.601358	0.576613	0.641057	3.96472	1.16663	0.108794
CUFF.10494	A03:19688767-19694292	11.9905	9.03922	10.6444	15.0684	19.6557	11.8169	2.20312	8.5105
CUFF.10495	A03:19768333-19768612	8.23212	24.3456	5.99231	4.95023	10.2906	3.78557	149.757	19.5666
CUFF.10496	A03:19771652-19772083	2.14451	0.639287	8.50332	11.3069	8.54433	0.75908	1.10988	1.0228
CUFF.10497	A03:19733578-19743306	3.64872	4.70482	5.03073	4.54251	4.12648	6.90051	3.28199	5.33195
CUFF.10498	A03:19764271-19766445	2.46106	3.3023	5.59774	1.42889	2.14609	1.44698	2.42087	0.256585
CUFF.10499	A03:19776894-19778565	0	0	0	0.153377	0.234661	0	32.415	0
CUFF.105	A01:534001-535436	25.8676	24.8337	12.3807	8.44738	6.94364	60.7791	58.3757	67.3305
CUFF.1050	A01:6073740-6075694	1.90468	1.41782	6.80835	28.8882	35.3218	10.3257	5.52982	5.55433
CUFF.10500	A03:19782531-19784980	0	0.0567311	0.194244	13.7617	16.7701	4.15743	0	0
CUFF.10501	A03:19792133-19793513	8.88406	9.99629	7.96671	2.85296	3.9624	0.691126	0	2.21377
CUFF.10502	A03:19760915-19763037	31.7973	16.1384	28.1931	62.8476	36.9918	20.5672	5.33206	97.568
CUFF.10503	A03:19801262-19802362	0	0	0	0	0	0.834969	14.7671	2.64314
CUFF.10504	A03:19815583-19818377	0.161372	0.128001	0.025055	0	0	0.115912	17.363	0
CUFF.10505	A03:19772221-19773653	0.935468	1.51035	2.60179	3.07794	4.0667	0.376818	0.555019	0.167556
CUFF.10506	A03:19803750-19806289	0	0	0.0231795	0	0	0	164.384	0.357504
CUFF.10507	A03:19774620-19776789	80.3265	108.242	123.237	79.6036	125.236	29.4649	53.6527	36.0015
CUFF.10508	A03:19847448-19849487	0.566398	0.60026	0.180171	0.130867	0	1.42115	15.1117	0.405855
CUFF.10509	A03:19797659-19800846	131.507	143.61	197.722	140.644	164.804	124.343	158.02	127.911
CUFF.1051	A01:6097278-6098311	0.929373	1.38436	36.5079	73.5518	203.963	37.6873	20.7708	24.8033
CUFF.10510	A03:19795502-19797128	242.326	132.396	154.807	166.502	99.646	177.582	355.754	115.671
CUFF.10511	A03:19829186-19833192	2.27595	3.00756	2.47096	0.849367	0.614259	0.318033	0.414251	0.417157
CUFF.10512	A03:19829186-19833192	44.7653	75.2013	67.7682	25.7252	43.5631	9.78461	20.2611	4.87088
CUFF.10513	A03:19825250-19828872	5.06177	7.1388	11.3482	19.5325	21.2702	7.44408	8.0206	1.88622
CUFF.10514	A03:19825250-19828872	2.77378	1.91632	12.5419	28.8184	30.7472	15.8827	8.77915	14.5897
CUFF.10515	A03:19865044-19866270	0.364671	0.181746	0.117926	0	0.0865565	2.87196	0.769005	0.174176
CUFF.10516	A03:19866791-19868660	0.317006	0.402066	1.10681	0.66003	0.53826	2.33406	0.756158	0.605893
CUFF.10517	A03:19856458-19858873	0.601746	0.417295	0.0941502	3.43237	2.84224	0	0	1.72503
CUFF.10518	A03:19886015-19886403	0	0	0	0	0	0	498.909	0
CUFF.10519	A03:19895394-19895934	0.248731	0	0.392423	1.02967	1.55633	0.53099	2.33683	5.69796
CUFF.1052	A01:6029670-6032523	4.04905	3.58784	2.99289	2.56656	2.79475	4.32261	2.97559	3.3455
CUFF.10520	A03:19910546-19911542	0.328403	0.649215	0.316258	1.36519	0.695607	1.17629	0.866482	3.1373
CUFF.10521	A03:19881929-19883609	4.30397	3.64479	1.12247	5.42367	2.39773	17.8787	22.7844	22.8494
CUFF.10522	A03:19909293-19910329	5094.31	6300.08	3110.61	3009.75	4785.06	4317.89	1132.91	2021.76
CUFF.10523	A03:19904294-19905926	2.88897	2.91098	2.58842	3.07071	1.93159	3.44254	2.44197	1.14539
CUFF.10524	A03:19915404-19917314	34.3595	46.1495	50.0786	39.4426	85.4199	35.9467	57.3817	62.0528
CUFF.10525	A03:19927407-19929266	0.0772277	0.186682	4.08497	48.8454	48.793	22.6901	1.22571	0.332062
CUFF.10526	A03:19923756-19925419	17.1813	17.4243	14.4664	11.831	14.4389	18.1205	37.8509	18.6568
CUFF.10527	A03:19892567-19895288	34.0745	35.6725	33.1469	23.5989	23.7538	16.7784	13.0187	15.3911
CUFF.10528	A03:19869241-19875306	3.58729	5.38661	3.02377	4.78054	5.50056	15.1608	0	2.2857
CUFF.10529	A03:19888710-19892380	44.9207	57.3503	48.1293	27.2343	32.9731	84.1091	51.4921	57.2376
CUFF.1053	A01:6064264-6070530	4.29791	3.50337	0.0517581	1.26463	1.03439	0.115648	0.263031	4.72714
CUFF.10530	A03:19849686-19855458	583.624	368.878	670.762	878.763	776.973	307.147	476.231	232.08
CUFF.10531	A03:19917912-19922452	2.09438	2.3877	14.9015	28.8038	34.8306	6.22138	5.00866	3.76527
CUFF.10532	A03:19917912-19922452	2.61223	2.96428	4.38305	5.34155	5.70611	2.53158	2.48509	2.98827
CUFF.10533	A03:19937410-19940663	1.26038	1.10246	0	0.147187	0.108041	0.685562	0.168623	0
CUFF.10534	A03:19981872-19983889	7.72422	8.55296	5.91583	7.1449	9.45508	1.42179	0.104874	0.283887
CUFF.10535	A03:19951737-19952695	0.553253	0.961177	6.04668	9.68887	15.9387	0.789818	1.74137	0.264146
CUFF.10536	A03:19979882-19981743	14.5133	16.2157	15.3826	11.8654	9.80826	14.6938	9.22109	14.4891
CUFF.10537	A03:19941265-19944300	2.68862	4.05646	3.38077	3.47969	5.97515	5.15741	2.03021	11.2361
CUFF.10538	A03:19984021-19986435	0.998399	0.88515	2.45408	2.27364	2.60839	1.07643	1.46215	1.43129
CUFF.10539	A03:19973174-19974068	35.9152	39.2648	15.3302	10.5727	14.5613	8.19646	0	26.1787
CUFF.1054	A01:6064264-6070530	3.64649	1.43675	0.52197	0.9606	0.770129	1.48811	4.10253	6.71566
CUFF.10540	A03:19976428-19979600	6.08512	10.0263	32.5958	99.0546	124.497	26.401	16.4122	19.6226
CUFF.10541	A03:20027593-20028830	1.19555	1.03289	311.233	2454.29	2810.19	183.963	23.9097	62.736
CUFF.10542	A03:19949636-19951347	99.7255	199.945	232.33	120.271	254.507	25.6854	60.1701	10.8779
CUFF.10543	A03:19949636-19951347	1.68618	3.36582	5.31092	0.751907	3.46543	0.174237	1.36876	0
CUFF.10544	A03:19995395-19998256	24.1277	28.8926	19.3438	13.6326	12.536	47.2745	51.5395	20.2949
CUFF.10545	A03:19986651-19989822	7.8415	9.88667	11.0729	8.33312	12.4733	7.89361	11.6544	9.29143
CUFF.10546	A03:20044052-20046828	5.15357	7.65429	11.4985	6.51547	9.4255	5.02096	4.30136	4.89156
CUFF.10547	A03:20007959-20011242	9.99793	11.1072	10.3512	7.7831	8.7844	9.65218	15.501	7.51508
CUFF.10548	A03:19998562-20004312	6.61326	7.08162	6.38349	8.23105	9.37296	10.8756	11.2846	9.93981
CUFF.10549	A03:20029216-20033647	7.66775	7.57594	9.43627	7.31912	7.15577	7.87281	7.2141	6.13504
CUFF.1055	A01:6081187-6084672	3.33919	4.27983	15.0944	27.8034	34.5545	7.13641	0.775839	1.90043
CUFF.10550	A03:20068802-20069402	0	0	78.2169	5.11186	0	0	0	1270.67
CUFF.10551	A03:20063955-20065126	34.5411	99.3323	4724.41	886.75	3046.59	118.978	4.57737	702.726
CUFF.10552	A03:20079828-20081408	26.0097	30.4405	16.9844	16.4176	23.3627	36.2409	40.7471	43.0811
CUFF.10553	A03:20051102-20053077	14.1678	18.2153	13.9984	11.3864	13.0726	8.08932	8.22343	16.1764
CUFF.10554	A03:20060907-20061777	1197.17	1968.25	35.8601	2.21912	7.87934	0.285994	0	888.029
CUFF.10555	A03:20092996-20096122	3.64702	3.25196	7.60994	4.92788	2.99694	4.14005	4.09971	0.975904
CUFF.10556	A03:20089387-20092226	5.75433	4.30472	3.10938	6.03436	2.93622	5.90783	7.12099	7.57664
CUFF.10557	A03:20109336-20110943	0	0	0	0	0	2.2769	0	0.116646
CUFF.10558	A03:20076729-20079722	10.0594	15.1611	25.1818	14.4111	24.0968	9.16154	5.50008	3.05805
CUFF.10559	A03:20076729-20079722	5.50117	10.7544	16.4062	82.2436	215.581	14.8265	18.3614	21.8139
CUFF.1056	A01:6105027-6106027	1.08985	1.09753	0	0	0.196037	0	0	0
CUFF.10560	A03:20126725-20127998	6.30784	6.68663	5.80065	4.71852	6.53181	6.67351	126.105	34.0058
CUFF.10561	A03:20083761-20089187	51.6414	79.5018	81.2801	40.4358	72.5064	86.2804	70.8336	49.7422
CUFF.10562	A03:20129007-20131033	953.269	933.291	1000.86	832.64	944.91	358.666	5.22173	232.087
CUFF.10563	A03:20138918-20140416	130.385	166.563	111.666	92.562	116.312	192.915	147.193	100.654
CUFF.10564	A03:20104308-20108273	23.3893	20.6653	35.5653	14.5015	15.793	25.9353	19.1154	2.41108
CUFF.10565	A03:20167612-20169627	58.2954	38.948	41.4072	66.5288	53.0337	41.6524	47.1775	21.6037
CUFF.10566	A03:20160924-20163591	12.4515	16.7689	13.4452	14.1871	14.8956	10.6217	6.84818	8.99887
CUFF.10567	A03:20148980-20153533	106.747	152.734	298.54	218.157	309.147	20.1417	30.7707	28.7086
CUFF.10568	A03:20148980-20153533	17.9328	14.3189	26.2397	27.6447	21.3034	9.2351	20.8457	5.60734
CUFF.10569	A03:20141966-20148582	18.9194	19.9145	21.9122	27.2248	24.5667	21.904	16.6344	28.5467
CUFF.1057	A01:6111787-6113380	19.0129	30.4322	12.248	9.72915	17.9284	9.38765	10.4379	40.8339
CUFF.10570	A03:20115276-20120784	22.0918	22.8202	31.4158	27.8863	23.268	20.1221	33.7194	9.17148
CUFF.10571	A03:20153909-20159665	50.3933	45.4112	67.2282	77.4406	57.7	26.3806	72.6429	10.6774
CUFF.10572	A03:20153909-20159665	0.33604	3.34511	4.07565	0	5.28782	0	17.7367	0.471771
CUFF.10573	A03:20153909-20159665	33.4708	9.54992	8.67304	36.4673	13.6926	9.20678	37.4371	5.24523
CUFF.10574	A03:20153909-20159665	72.6233	164.207	232.309	140.506	219.382	54.9447	122.366	19.0949
CUFF.10575	A03:20199270-20200966	2.59027	6.91567	8.11329	2.45098	6.26277	3.29747	3.92995	5.65381
CUFF.10576	A03:20208482-20210188	3.18714	2.24066	0	0	0	0	0.239461	1.52197
CUFF.10577	A03:20183104-20184777	9.75839	7.81231	2.76122	3.45018	0.977402	16.3361	2.36615	2.63869
CUFF.10578	A03:20212655-20213158	0	0.465138	1.93269	1.14721	2.66206	5.02607	0	3.57341
CUFF.10579	A03:20172526-20174044	96.1269	193.732	280.42	121.537	279.306	70.668	40.7445	50.9139
CUFF.1058	A01:6044679-6054053	6.91317	4.93152	3.77555	4.87315	3.75492	4.42726	9.75726	5.73912
CUFF.10580	A03:20170117-20171489	26.1024	63.7394	117.986	51.4292	141.667	44.3753	33.0886	36.2462
CUFF.10581	A03:20176254-20179910	36.7806	42.9344	23.1678	17.5513	18.8873	29.4245	80.1665	20.6834
CUFF.10582	A03:20186802-20189573	15.7051	16.9801	40.558	36.911	38.7735	24.7602	23.5077	17.5004
CUFF.10583	A03:20202130-20204932	12.2717	12.3214	7.72173	5.82714	6.58437	20.3548	22.4228	19.9056
CUFF.10584	A03:20218217-20220652	1.8063	0.780449	20.777	569.552	382.926	235.823	27.8184	99.5238
CUFF.10585	A03:20221158-20222742	0	0	0	0	0	54.2695	0	0
CUFF.10586	A03:20267103-20267455	0	0	0.671424	7.87476	7.78457	1.10222	0.801825	0
CUFF.10587	A03:20296307-20297848	309.736	352.551	66.9736	23.5649	27.2595	2.46025	0	0.548698
CUFF.10588	A03:20300867-20304946	2.12309	2.01045	0.160203	0.111997	0.161457	0	0.085649	1.96504
CUFF.10589	A03:20290216-20293367	0.979175	0.534421	0.577495	1.65467	1.78955	1.17172	0	2.80611
CUFF.1059	A01:6044679-6054053	3.83121	5.39735	9.07171	16.9319	15.3464	7.99379	4.25078	3.40237
CUFF.10590	A03:20237317-20239525	1.89229	1.81237	1.27026	5.51415	4.96077	0.339652	0.601339	3.43569
CUFF.10591	A03:20262564-20266008	11.0644	14.9254	13.6633	13.6945	16.9821	23.7225	30.934	54.4759
CUFF.10592	A03:20306946-20309407	3.75123	4.62376	4.624	3.22681	2.94249	3.4157	4.11686	4.5442
CUFF.10593	A03:20274665-20289682	0	0	0	2.90603	0.544895	3.21698	319.984	0.644601
CUFF.10594	A03:20223519-20228565	4.92818	7.03852	15.9685	20.5321	26.8634	8.30128	7.15999	5.31175
CUFF.10595	A03:20274665-20289682	0.351421	0.268749	2.51921	8.77394	2.77823	2.41805	560.469	2.29796
CUFF.10596	A03:20247765-20259934	0.776218	0.978184	1.47714	1.25737	1.33853	1.0227	0.617651	0.556378
CUFF.10597	A03:20247765-20259934	0.528731	0.541706	4.20375	2.6917	2.76674	2.84971	4.55748	1.45276
CUFF.10598	A03:20229010-20235151	26.8466	26.4284	32.133	28.065	27.7178	20.8732	22.9182	11.9229
CUFF.10599	A03:20315999-20317064	0.793984	1.86871	3.94097	0.878865	1.1612	0.851157	1.25206	0
CUFF.106	A01:562553-565230	0.100658	0.0477955	7.0887	78.7371	95.3792	38.8868	4.96307	7.14249
CUFF.1060	A01:6114329-6115079	0.557869	0.873255	0.187788	0	0.138707	0.398174	13.7529	0.266347
CUFF.10600	A03:20321618-20323829	1.6691	1.19302	0	0	0	0	0	0
CUFF.10601	A03:20317899-20320915	0.937378	1.80648	2.07099	1.50043	0.843463	1.16432	0.915906	0.10335
CUFF.10602	A03:20309889-20311566	42.3068	25.476	45.1237	55.0466	45.6864	28.1039	38.2243	15.0859
CUFF.10603	A03:20325661-20327233	1.10828	2.19301	1.06818	1.99637	2.03645	72.7597	2.45605	0.952881
CUFF.10604	A03:20341890-20342252	0	0	0	0	0	0	8.34988	0
CUFF.10605	A03:20349086-20350117	0	0	110.275	20.364	13.7402	0	0	0
CUFF.10606	A03:20359062-20359818	0	0.792061	77.8622	126.498	195.606	4.82582	0	75.8182
CUFF.10607	A03:20352830-20353867	2.74349	2.63255	1.91785	3.39788	1.46299	6.35086	4.78713	3.51679
CUFF.10608	A03:20336794-20339305	1.66639	1.75799	4.14068	0.856547	1.28666	2.75352	4.21035	0.277669
CUFF.10609	A03:20345125-20347325	10.2971	15.4535	17.3425	10.2459	10.6446	10.3973	16.6893	6.92149
CUFF.1061	A01:6115166-6118348	0.478755	0.699491	0.16121	0.241717	0.23501	0.328418	9.97377	0.62393
CUFF.10610	A03:20387927-20389663	6.07092	8.91631	6.26675	5.01841	7.20679	4.31206	3.48863	5.83212
CUFF.10611	A03:20403143-20404257	6.66329	2.90535	11.6967	50.4398	26.3452	251.501	18.2262	23.6101
CUFF.10612	A03:20366700-20369034	1.73757	1.43041	2.4548	2.61128	2.64082	2.26012	3.10366	2.07539
CUFF.10613	A03:20397969-20399688	98.5966	938.606	703.235	53.153	566.286	13.7777	12.6297	9.40034
CUFF.10614	A03:20383879-20386273	3.42234	3.84524	5.1674	4.94556	5.00137	4.14477	3.62284	1.83948
CUFF.10615	A03:20334090-20336622	19.3721	16.3449	16.0428	27.7177	17.7146	21.8002	42.9504	10.7019
CUFF.10616	A03:20376731-20378551	135.995	134.404	21.8329	9.78088	8.82814	9.98861	7.0793	14.9728
CUFF.10617	A03:20407052-20408291	3.48237	9.09012	9.05884	2.58124	9.39418	1.00138	1.39976	6.40419
CUFF.10618	A03:20407052-20408291	7.58205	5.00417	6.66675	12.3631	7.68638	3.43374	3.91682	7.07004
CUFF.10619	A03:20372765-20376450	36.0461	37.1907	34.6447	25.2525	29.175	32.0039	34.9188	29.7541
CUFF.1062	A01:6145860-6147263	3.12385	2.28008	0.0412153	1.68452	1.68869	1.02679	0.275234	8.70535
CUFF.10620	A03:20420515-20421635	0	0	0	0.790211	0.929685	1.83882	0	0
CUFF.10621	A03:20438356-20439330	2.70016	3.17605	2.11665	4.20888	4.45785	1.93403	0.35613	1.45095
CUFF.10622	A03:20452788-20453720	0	0	0	0	0	0	2319.33	0
CUFF.10623	A03:20461892-20463121	4.17072	8.93612	17.367	4.4852	10.6365	2.19767	6.07532	0.731933
CUFF.10624	A03:20468707-20469165	0.32251	0.373724	0	0	0	0	0.502101	4.61552
CUFF.10625	A03:20473823-20474215	0	0	0	0	0	0	46.6898	0
CUFF.10626	A03:20469960-20470516	1.42861	1.67891	0	0	0	0	0	4.43206
CUFF.10627	A03:20498970-20499696	0	0	0	0	0	0	36.2426	0
CUFF.10628	A03:20506222-20506872	0	0	0	0	0	0	11.4291	0
CUFF.10629	A03:20513305-20515194	18.2232	21.3491	36.594	34.2101	46.8989	22.6178	22.5862	18.7125
CUFF.1063	A01:6098959-6102598	0.198699	0.28866	0.581394	0.270668	0.538523	0.80443	1.18424	0.714465
CUFF.10630	A03:20494394-20495238	6.02147	6.2212	7.79537	11.3238	11.0294	20.8592	8.0374	14.5983
CUFF.10631	A03:20535858-20536705	1.60774	1.14504	0.327426	0.742063	0.384976	2.87595	0.846757	8.44624
CUFF.10632	A03:20539028-20539419	3.83104	0.807152	0	0	0	52.2654	0.657438	64.5349
CUFF.10633	A03:20503389-20504261	0	4.98658	3.89941	1.42057	5.53751	2.54092	0.864076	2.70283
CUFF.10634	A03:20503389-20504261	4.05719	3.76932	1.48416	5.48992	3.23597	13.3023	4.08565	16.1018
CUFF.10635	A03:20552124-20554862	0	0.0230625	0.0225804	0.1534	0.321625	52.6855	0	0.487967
CUFF.10636	A03:20555367-20556457	21.0857	19.2156	24.0037	298.944	311.82	51.3294	155.886	492.418
CUFF.10637	A03:20518232-20520511	5.70061	8.19176	7.64778	8.39099	9.74135	11.2269	23.6265	56.2991
CUFF.10638	A03:20478319-20481942	16.6482	27.2577	36.538	27.9881	47.1444	16.0317	14.1275	45.8357
CUFF.10639	A03:20545761-20549062	19.4336	29.7631	30.5633	13.9832	26.5871	12.3963	14.705	16.9669
CUFF.1064	A01:6098959-6102598	1.9035	1.45798	0.820235	2.57383	1.7303	1.8321	0.291812	2.33379
CUFF.10640	A03:20528435-20531062	7.90597	11.3006	6.69376	4.71407	5.94327	4.39051	2.94451	2.21322
CUFF.10641	A03:20558342-20559565	0.839657	0.258555	0.2016	0	0.517106	2.14332	60.6686	0.451217
CUFF.10642	A03:20561139-20562348	0	0	0.0412153	0.120323	0	0.186689	0	66.9068
CUFF.10643	A03:20559937-20560915	23.1132	17.9622	14.7711	25.724	27.0782	14.2786	25.2426	33.8396
CUFF.10644	A03:20562450-20563386	0.590867	0.352543	0.0572036	0.327417	0.419735	2.79247	7.29105	389.8
CUFF.10645	A03:20565305-20566530	75.848	34.1474	21.5001	68.9907	31.7883	141.537	73.3245	304.912
CUFF.10646	A03:20567481-20569392	0	0	0	0	0	0	37.6266	0
CUFF.10647	A03:20655205-20655854	0	0	0.718763	4.5422	0	3.47805	17.5501	1.19477
CUFF.10648	A03:20612260-20614682	1.32127	1.91428	3.87494	1.75745	1.57276	1.66075	1.92566	0.789158
CUFF.10649	A03:20666189-20668633	0.770546	0.492374	0.39121	0	0.219738	1.03725	1.73431	0.0920401
CUFF.1065	A01:6125979-6129533	8.69622	6.92892	0.464114	0.0580519	0.0281868	0.0450724	0.532344	6.3532
CUFF.10650	A03:20575825-20577253	6.96495	6.35756	7.75895	7.56401	5.99555	7.76426	13.4445	8.17818
CUFF.10651	A03:20583147-20586722	2.01433	2.43691	3.06615	1.96271	2.01115	1.78364	0.287374	0.0862056
CUFF.10652	A03:20628811-20633798	15.518	13.138	3.97357	7.94739	6.88297	2.7025	2.33329	19.8039
CUFF.10653	A03:20634736-20638686	4.90366	4.90736	6.10689	3.80545	3.75011	5.79255	6.32949	1.76741
CUFF.10654	A03:20608675-20611798	6.67846	4.12463	5.97965	11.0044	8.21515	8.62242	9.7867	1.78993
CUFF.10655	A03:20608675-20611798	211.921	166.835	177.825	231.741	209.587	105.027	151.277	88.6344
CUFF.10656	A03:20714726-20715610	3.04612	0.698419	0	0	0	0.681347	0	0.363713
CUFF.10657	A03:20710442-20712484	1.78372	0.982832	0.415892	0	0	0.960833	0.620338	0.0799022
CUFF.10658	A03:20694432-20695723	51.5177	70.323	69.5171	85.7891	165.791	52.6074	65.9542	123.157
CUFF.10659	A03:20681750-20684145	64.8686	71.5559	42.5022	27.9782	30.1909	9.2715	11.6612	9.35643
CUFF.1066	A01:6156259-6157465	0	0	1.88573	24.1756	14.2581	0.885255	0	3.54579
CUFF.10660	A03:20761388-20762248	0.91988	0.857293	0.256516	0	0	0.282119	8.307	3.01256
CUFF.10661	A03:20728877-20731816	1.54164	1.79745	12.684	5.15088	7.07817	3.26	3.63066	0.572923
CUFF.10662	A03:20755165-20757392	106.488	124.845	18.6534	16.8252	21.1353	19.7093	22.5443	85.2812
CUFF.10663	A03:20759117-20760709	17.5309	8.58295	6.21784	14.9185	9.77058	13.874	16.1077	24.4986
CUFF.10664	A03:20771659-20772873	14.8835	16.3368	5.31254	3.11451	4.11811	44.2913	109.648	5.36598
CUFF.10665	A03:20783888-20788015	0	0	0.017031	0	0	86.8419	0	0.317623
CUFF.10666	A03:20774684-20777386	8.55334	2.6472	2.64769	7.36819	1.30057	18.6822	16.5386	16.8766
CUFF.10667	A03:20688423-20692670	14.7817	25.8043	48.1192	11.8474	20.6692	19.4423	11.5501	1.63394
CUFF.10668	A03:20790802-20792599	49.2756	26.7769	7.11049	8.72717	4.77111	4.05936	7.57137	73.3124
CUFF.10669	A03:20719382-20722315	11.6734	7.00981	2.50912	1.90277	0.825832	8.15338	4.81202	18.2144
CUFF.1067	A01:6120946-6124709	36.9298	39.0527	8.95381	12.893	13.2921	0.950022	0.0539585	18.5062
CUFF.10670	A03:20779719-20782182	8.76655	9.11537	4.6008	122.124	134.37	2.73005	10.128	62.3555
CUFF.10671	A03:20811524-20811777	0	0	0	0	0	2.54192	23.5509	0
CUFF.10672	A03:20841397-20843277	0	0.122018	0.079422	1.27766	1.97518	80.8315	0	0.120042
CUFF.10673	A03:20796906-20797986	28.0718	29.1302	17.8382	4.93882	2.61701	47.3063	1.27905	6.27608
CUFF.10674	A03:20850491-20853972	0.407583	0.19582	1.08479	0.659736	0.652538	1.90167	1.51052	0.0973677
CUFF.10675	A03:20804604-20806179	18.0713	35.2572	31.857	17.6188	32.0209	24.6093	14.7494	16.6436
CUFF.10676	A03:20869974-20877782	0	0	0	0	0	23.2851	0	0
CUFF.10677	A03:20794583-20796609	9.88668	6.84237	4.04734	3.66723	3.3814	10.0904	2.83613	10.8645
CUFF.10678	A03:20861234-20866018	5.92742	6.97168	5.31446	5.58499	4.91656	4.7268	5.13378	3.54709
CUFF.10679	A03:20924048-20925356	0	0	0.0748446	0.987961	0.93029	0	0	0.226875
CUFF.1068	A01:6178733-6180027	2.72604	2.02253	1.30042	2.60634	2.03547	5.45857	10.4296	11.1813
CUFF.10680	A03:20933172-20933756	0.664608	0.356014	0	0	0	0	0	3.48963
CUFF.10681	A03:20934725-20935549	1.24898	1.40005	0	0	0.100031	0	0.219185	3.38005
CUFF.10682	A03:20921679-20922960	9.13978	8.5733	7.04469	25.2086	20.2999	0.409496	0	9.27793
CUFF.10683	A03:20913322-20915364	13.2828	24.3138	21.3427	9.60971	22.8878	21.2951	17.0091	23.8492
CUFF.10684	A03:20915482-20917457	0.951976	1.47808	3.22557	5.36707	5.41135	3.60122	2.4587	4.5643
CUFF.10685	A03:20818561-20832594	64.305	63.7126	90.1563	128.982	169.777	160.259	101.557	89.6161
CUFF.10686	A03:20818561-20832594	5.43344	9.07201	11.1919	21.401	18.2329	21.6325	9.18753	16.7702
CUFF.10687	A03:20818561-20832594	0.307259	0.140893	0.241882	0	0	9.63927	0	0
CUFF.10688	A03:20818561-20832594	0.945075	0.966366	0	1.15267	0.316455	30.5291	0.982905	1.19485
CUFF.10689	A03:20892716-20905826	4.08644	2.98953	0.30203	0.55516	0.304989	2.60652	3.17429	0
CUFF.1069	A01:6130369-6136474	2.53603	2.066	3.08331	2.841	2.27599	2.76533	2.12914	0.93702
CUFF.10690	A03:20892716-20905826	0.0661758	0.01412	0	0	0	21.7326	0.0504085	0.0420674
CUFF.10692	A03:20884094-20890304	5.5516	6.04612	6.98515	5.71369	5.44081	8.8745	7.74521	12.908
CUFF.10693	A03:20955800-20955994	0	0	0	7.90397	0	5.64209	72.3665	0
CUFF.10694	A03:20956246-20958450	0	0	0	0	0	61.8589	0	0.0783835
CUFF.10695	A03:20958972-20961886	0	0	0	0	0	7.13865	11.6387	0
CUFF.10696	A03:20993263-20994502	32.2522	40.2182	37.7843	80.6798	103.954	1.08604	9.13297	18.2341
CUFF.10697	A03:21026258-21027717	14.0281	23.8031	4.62706	2.3238	3.97964	1.95359	9.7534	2.20076
CUFF.10698	A03:20991400-20992625	17.9106	34.8073	46.5778	21.3371	41.0615	36.6515	22.4931	23.4264
CUFF.10699	A03:20972721-20975416	5.67851	6.30905	0.0235732	0	0	0.163906	0.241917	0.508757
CUFF.107	A01:513226-514078	79.3755	48.7607	134.731	64.9351	40.7711	72.4858	94.098	34.6028
CUFF.1070	A01:6168697-6169591	0.875981	1.00038	1.09501	2.94649	2.50133	13.9743	1.97862	1.43445
CUFF.10700	A03:20995687-20998217	6.09912	6.19736	55.7985	382.183	358.74	48.3749	26.0459	40.9852
CUFF.10701	A03:20964389-20966810	9.25129	11.3669	12.8517	10.2655	14.0523	6.80361	12.236	7.07175
CUFF.10702	A03:20967233-20971259	0.83644	0.640475	4.20902	56.5501	60.2708	22.0031	13.3029	4.80499
CUFF.10703	A03:20967233-20971259	4.7428	4.47693	4.05626	3.99771	3.31481	3.70229	5.53772	6.84699
CUFF.10704	A03:21033981-21040963	4.58076	6.37109	9.93818	9.98762	13.1431	8.70219	6.59713	7.37183
CUFF.10705	A03:20975747-20977573	3.97619	4.35928	1.45947	0.679109	1.67124	4.80966	0.680485	2.10442
CUFF.10706	A03:20978835-20984857	3.57482	5.22152	4.24621	2.55449	4.0521	7.16459	3.99032	10.7781
CUFF.10707	A03:20998380-21015730	2.24599	3.05331	4.13985	3.22715	3.13703	3.36568	3.60498	4.33318
CUFF.10708	A03:21042553-21043711	1.18698	0.846762	0.695774	0.632952	0.445613	0.981988	0.289506	1.57025
CUFF.10709	A03:21078927-21079210	0	0	21.3048	2.38009	10.6881	0	0	0
CUFF.1071	A01:6197425-6199457	65.8532	54.9236	113.709	180.507	181.404	35.0756	38.3909	29.3722
CUFF.10710	A03:21073946-21074524	0.899556	1.32848	38.7724	5.58985	4.83586	0	0	0.644068
CUFF.10711	A03:21098420-21099863	4.24062	5.06881	6.58343	7.74598	7.0934	8.75013	16.1614	12.4602
CUFF.10712	A03:21044449-21046724	1.19989	0.703984	34.915	255.642	246.593	25.3377	37.8021	26.5625
CUFF.10713	A03:21054340-21057192	234.021	471.524	13.2959	0	1.26884	0	0	0
CUFF.10714	A03:21059673-21066263	0.673659	1.32648	69.238	38.5081	34.4688	0.43521	0	0
CUFF.10715	A03:21047697-21053580	14.6599	11.1246	17.0785	54.5934	40.3867	45.2459	21.372	103.188
CUFF.10716	A03:21163274-21163658	0	0	0	0	0	31.8404	0	2.84063
CUFF.10717	A03:21163852-21164516	0	0	0	0	0	7.10763	0.416838	0.763275
CUFF.10718	A03:21164770-21166193	0	0	0	0	0	62.9323	1.59638	4.40863
CUFF.10719	A03:21101114-21102028	1.46068	0.364029	0.354297	2.02329	0.0866848	1.69937	5.39031	0.174414
CUFF.1072	A01:6180330-6183349	5.19776	5.23233	7.91621	6.34583	4.52165	7.3122	10.2359	4.17206
CUFF.10720	A03:21115363-21116976	11.4601	14.9946	8.54269	12.532	17.8802	29.783	23.1588	38.5674
CUFF.10721	A03:21151129-21151991	2.39954	9.7973	2.63984	1.08583	2.17584	0	2.40147	4.56581
CUFF.10722	A03:21118706-21120832	2.33132	2.11912	5.57998	3.0497	3.16188	1.98757	2.8568	2.76882
CUFF.10723	A03:21141816-21145823	4.38625	3.54709	0.150416	1.25855	1.50963	0.234541	0	6.28822
CUFF.10724	A03:21121390-21122812	0.0991225	0.048641	3.79448	2.61051	3.96055	0.426261	0.157048	0
CUFF.10725	A03:21128946-21130779	19.1344	20.4792	124.543	15.7216	18.857	0	0.701023	4.85216
CUFF.10726	A03:21199383-21200858	0	0	2.58597	2.63687	2.28238	3.25445	1.64505	2.35372
CUFF.10727	A03:21173483-21176046	89.6434	96.681	148.397	174.575	204.373	28.6019	22.5101	14.5686
CUFF.10728	A03:21189634-21191704	3.91123	3.7931	5.67683	5.92138	8.32724	5.74499	5.55717	3.22795
CUFF.10729	A03:21187471-21189387	32.7434	54.4188	76.7723	39.8147	68.3261	22.4327	25.9148	15.3265
CUFF.1073	A01:6183513-6188951	2.18343	1.33555	1.97953	1.68465	0.999952	1.15865	1.87655	0.645923
CUFF.10730	A03:21217281-21219847	1.09893	1.65606	2.56543	0.642166	0.512399	1.93146	1.37908	0.0829077
CUFF.10731	A03:21221121-21224295	6.45771	5.82283	3.97636	3.86248	3.37092	8.39856	3.24854	21.0857
CUFF.10732	A03:21228775-21232142	20.4269	19.5929	11.3549	9.11416	6.79009	13.1282	12.5771	10.0294
CUFF.10733	A03:21183835-21187373	6.64499	6.58726	9.35768	8.12022	7.96618	4.7529	8.66946	4.38272
CUFF.10734	A03:21183835-21187373	6.97097	6.767	0.574833	2.66304	1.57192	0.251583	0.52217	33.6516
CUFF.10735	A03:21176885-21183581	13.6509	17.0898	19.265	4.00856	4.15565	6.58136	7.75396	0.40734
CUFF.10736	A03:21224478-21228652	8.57601	23.9247	21.9713	10.21	21.7947	8.68383	11.7628	6.30802
CUFF.10737	A03:21224478-21228652	0.643502	1.18112	2.12957	2.74321	3.67592	7.80515	4.23331	1.32068
CUFF.10738	A03:21211147-21217083	29.5888	29.08	23.6118	19.6084	23.3298	10.1052	24.0642	17.4351
CUFF.10739	A03:21211147-21217083	8.14635	7.14416	10.566	18.0511	12.4656	7.57067	11.9744	8.6279
CUFF.1074	A01:6189360-6195103	2.93007	3.29881	4.15545	2.71942	2.39547	5.33854	5.21753	0.972879
CUFF.10740	A03:21243113-21243714	0	0	0	0	0	5.19795	27.7085	0
CUFF.10741	A03:21233398-21236492	0.0447914	0.0211905	0.0207537	0	0	3.36143	3.71164	0.256854
CUFF.10742	A03:21246649-21247723	0	0	0	0	0	0	30.3736	0
CUFF.10743	A03:21250789-21251031	16.2106	78.2798	63.0305	11.772	140.52	14.8661	10.531	20.9476
CUFF.10744	A03:21239901-21241357	0	0.0689422	0.201034	0	0.0985139	3.37795	7.13425	0.98041
CUFF.10745	A03:21244016-21245260	0	0	0	0	0	11.6715	40.2492	0
CUFF.10746	A03:21249098-21250193	331.112	422.467	662.069	661.673	999.799	168.573	173.214	95.1022
CUFF.10747	A03:21261622-21263086	5.10623	8.15291	9.58546	8.07785	10.9272	28.5899	22.1556	46.0833
CUFF.10748	A03:21295627-21296921	156.646	24.8943	29.1893	263.687	39.9907	161.698	121.285	22.775
CUFF.10749	A03:21273395-21277196	0.315543	0.266375	1.24772	1.53394	2.45095	0.0680685	2.21157	0.180953
CUFF.1075	A01:6195246-6197067	32.9908	37.7281	23.9538	35.7259	46.3515	26.172	35.6065	36.8678
CUFF.10750	A03:21254322-21257817	3.85732	4.73356	3.506	1.80191	1.95634	4.6514	4.57905	3.21744
CUFF.10751	A03:21266638-21269229	0.980656	1.34891	0.203094	0.151237	0.185217	0.704374	0	0.234289
CUFF.10752	A03:21258316-21261423	123.932	121.473	52.9909	67.2325	53.7568	40.2646	51.0276	84.0749
CUFF.10753	A03:21258316-21261423	4.87687	5.15981	1.67035	3.29464	3.0189	2.21968	3.53747	1.85877
CUFF.10754	A03:21292155-21295285	26.8579	23.4251	3.992	19.6603	16.2435	0.610416	0.180155	0.974665
CUFF.10755	A03:21287669-21291014	7.4638	6.63033	13.898	19.682	15.9862	18.2952	0	0.211838
CUFF.10756	A03:21263901-21266562	82.6142	65.4855	52.5875	70.8487	60.0216	40.1943	72.1201	42.1362
CUFF.10757	A03:21305476-21305785	2.79789	0	0.523015	0.95237	0	0.730952	0	11.9858
CUFF.10758	A03:21300521-21302023	11.2081	9.82627	2.37785	4.59023	3.93674	1.38129	124.725	1.25811
CUFF.10759	A03:21318118-21318727	7.09168	10.0698	15.6006	2.59349	4.9049	0	0.327629	0.896125
CUFF.1076	A01:6158388-6166066	27.5017	41.0001	25.6986	17.9153	21.2307	32.0356	36.3352	27.4675
CUFF.10760	A03:21305939-21308172	0.957946	1.03645	1.18419	2.34327	1.69577	0.442515	0.870977	1.30786
CUFF.10761	A03:21345207-21346725	1.66866	1.42877	0.143168	0.315623	0.104647	20.8168	90.0547	1.73937
CUFF.10762	A03:21297091-21299917	19.2404	17.2093	22.3444	26.3126	23.8228	16.6464	25.865	12.2131
CUFF.10763	A03:21352158-21353595	10.2	11.1661	11.4503	4.96226	5.85643	6.06288	14.6124	25.5176
CUFF.10764	A03:21358580-21361356	0	0.155999	0.832773	0.211831	0.334415	0	3.38089	0.21929
CUFF.10765	A03:21315627-21318020	12.8529	8.18563	28.2735	287.324	199.53	43.6193	37.5382	58.1531
CUFF.10766	A03:21326589-21328552	0.238478	0.199387	6.91779	19.3993	18.4329	1.73384	0	0
CUFF.10767	A03:21312154-21315474	19.7162	22.1181	25.95	63.199	84.2053	17.0184	18.0652	14.2048
CUFF.10768	A03:21368939-21369839	0.309867	0	0.767165	0.428791	0.225959	0	0	0
CUFF.10769	A03:21391898-21393062	35.2404	23.9629	23.8433	59.2696	57.088	2.91172	120.267	3.71544
CUFF.1077	A01:6158388-6166066	0.141901	0.177894	0.589277	0.131674	0.382746	8.13164	15.3894	0.815807
CUFF.10770	A03:21399327-21401705	0.174535	0.0555389	0.407529	0.888155	1.66555	3.13351	0	31.1061
CUFF.10771	A03:21377940-21381648	59.7687	103.481	47.8566	17.9034	24.8415	10.4282	1.96815	2.77166
CUFF.10772	A03:21388915-21391201	8.49483	7.48551	6.21064	4.4698	4.74027	10.563	9.5337	4.19849
CUFF.10773	A03:21409313-21411626	7.31227	11.5828	12.8536	7.63298	12.6062	7.94939	9.42594	11.3109
CUFF.10774	A03:21406558-21409107	10.7348	7.85474	5.65884	6.06811	4.99568	24.9021	20.8418	34.383
CUFF.10775	A03:21354487-21357202	17.2946	16.1287	14.1115	12.9047	8.79068	19.7744	22.9523	8.91919
CUFF.10776	A03:21361663-21368473	8.57556	7.96887	9.68906	5.9003	5.0426	9.91869	9.21003	3.9698
CUFF.10777	A03:21468892-21469771	86.7976	146.086	15.1878	17.5266	41.3257	0.686202	0	5.12846
CUFF.10778	A03:21467609-21468180	1.14466	1.35647	1.06956	1.58045	1.41084	1.22296	2.51317	3.27814
CUFF.10779	A03:21445493-21446266	5.27597	3.91096	4.02011	10.4311	9.42487	18.1058	6.6601	19.436
CUFF.1078	A01:6201801-6203204	0	0	0	0	0	1.33571	4.40367	0
CUFF.10780	A03:21418509-21419796	2.8588	2.64024	2.03909	4.77566	3.51101	0.425954	0	4.07828
CUFF.10781	A03:21488612-21489072	0	0	0	0	0	9.31247	0	0
CUFF.10782	A03:21493209-21494854	0	0	0	0	0	104.484	0	0.249696
CUFF.10783	A03:21442327-21443728	48.6921	134.683	37.1312	5.88236	22.3517	0.236098	6.15198	227.919
CUFF.10784	A03:21495168-21497605	0	0	0	0	0	0.135861	9.35009	0
CUFF.10785	A03:21498725-21499416	0	0	0	0	0	0	6.65987	0
CUFF.10786	A03:21497736-21498626	0	0	0	0	0	0	8.00271	0
CUFF.10787	A03:21500570-21502282	0	0	0	0	0	0	4.83732	0
CUFF.10788	A03:21543792-21545867	0	0	0	0	0	0.216545	10.4977	0
CUFF.10789	A03:21527564-21529541	1.68831	2.35678	0.830637	0.75825	1.04326	1.39132	11.0577	84.2087
CUFF.1079	A01:6240403-6241986	0.217334	1.18087	0.366092	0	0.153363	0.116773	0.17204	0
CUFF.10790	A03:21502361-21505078	1.45124	0.90926	0.369181	0.519937	0.253337	0.0504563	5.66047	0
CUFF.10791	A03:21531318-21533666	0.452679	1.08765	1.86468	0.971414	1.74714	0.75423	1.17904	2.00585
CUFF.10792	A03:21552711-21553578	405.166	411.154	574.094	452.291	721.281	162.946	194.064	152.632
CUFF.10793	A03:21558158-21559231	1.20014	1.22769	0	0	0.0701502	7.20364	0.475338	1.43324
CUFF.10794	A03:21598325-21599351	67.3591	114.383	82.8724	34.5305	67.1307	2.15595	39.4571	85.482
CUFF.10795	A03:21565608-21567084	2.00358	2.6136	1.85412	0.308808	0.460206	0.638994	1.76706	6.06249
CUFF.10796	A03:21509983-21513693	2.89477	4.78225	4.92738	9.4789	12.5001	3.12314	0.823782	6.26245
CUFF.10797	A03:21546345-21547905	51.145	59.8734	38.0916	49.6887	57.1706	54.8553	34.401	46.0906
CUFF.10798	A03:21550215-21551564	6.11838	7.81657	7.34627	11.4064	10.4592	6.3349	7.21939	9.56445
CUFF.10799	A03:21554068-21555818	15.9749	15.3296	20.8051	12.4834	13.081	14.1354	12.3516	20.92
CUFF.108	A01:484754-488263	149.354	186.636	233.221	127.48	155.798	674.553	63.4524	422.769
CUFF.1080	A01:6209857-6211740	3.26253	4.00908	2.13341	0.904611	0.911062	3.80923	8.12667	1.87024
CUFF.10800	A03:21429530-21439125	3.58136	3.29245	8.25695	11.8233	10.8825	10.0418	3.04845	15.5626
CUFF.10801	A03:21429530-21439125	0.142941	0	0.23511	0.435664	0.126123	0.197706	0	0.0400921
CUFF.10802	A03:21573729-21575666	31.9765	42.3979	41.392	45.3952	63.4689	20.94	27.5458	37.975
CUFF.10803	A03:21604535-21605330	9.15616	15.6143	19.1717	8.8516	12.3145	4.36525	4.81799	17.2821
CUFF.10804	A03:21607659-21609181	3.74039	3.35072	0.692925	0	0.112607	1.83736	8.25681	1.28194
CUFF.10805	A03:21633970-21636176	2.15964	1.75543	0.0545211	0	0.0397908	0	0	0.0836673
CUFF.10806	A03:21624432-21627174	0.628381	1.07732	0.538631	0.335516	0.130922	0	0.0768934	0.346459
CUFF.10807	A03:21644809-21645096	0	0	1.46361	0	0	14.0389	0	0
CUFF.10808	A03:21645464-21646252	0	0.0745911	0.869247	0	0.106595	0.630755	0	0.210619
CUFF.10809	A03:21617066-21619325	3.94889	3.63066	2.57607	5.33914	4.24499	2.15523	2.03907	5.36663
CUFF.1081	A01:6223849-6227078	0	0.0195428	0	0.0574865	0	47.0886	1738.8	0.178055
CUFF.10810	A03:21709251-21710917	1.02101	1.98053	0	0	0	0	0	0.17218
CUFF.10811	A03:21654474-21657806	1.35836	1.66871	2.45458	0.786193	0.813062	1.22112	0.405805	0.770871
CUFF.10812	A03:21613207-21616483	5.28964	4.3166	4.98404	5.14699	4.48891	6.81924	7.47029	1.13387
CUFF.10813	A03:21756308-21756854	0	0.40005	12.9591	3.37615	6.29425	0.261175	1.53273	1.75134
CUFF.10814	A03:21737188-21738658	15.3615	27.1839	14.7661	12.384	26.0404	1.26648	0	12.1
CUFF.10815	A03:21658862-21660235	17.99	15.9155	14.8043	14.1426	13.7751	3.61828	3.16548	31.0566
CUFF.10816	A03:21762433-21763363	3.93099	6.10452	6.80806	11.0561	7.62088	7.03682	1.50748	3.24307
CUFF.10817	A03:21725106-21726684	3.7658	7.21223	23.9034	19.3499	36.6498	4.95526	0.775235	0.999561
CUFF.10818	A03:21745680-21746581	2.36783	0.45083	2.04295	114.909	25.7707	42.063	86.6538	89.0468
CUFF.10819	A03:21680598-21682218	10.4502	11.4227	3.64528	3.34932	4.96305	2.59817	17.6631	2.56437
CUFF.1082	A01:6203812-6206138	159.293	182.975	323.447	104.69	127.231	114.931	57.9638	87.1996
CUFF.10820	A03:21672936-21675071	28.276	33.9943	44.3762	37.6375	56.5269	54.0206	18.4138	52.9434
CUFF.10821	A03:21763735-21765126	3.80124	3.26528	1.56338	0.774552	1.66039	15.0153	1.23871	37.1679
CUFF.10822	A03:21768100-21769580	10.9718	5.1771	4.3242	5.30845	4.55227	3.83105	8.77354	7.38662
CUFF.10823	A03:21812488-21813965	0	0.0458124	3.03911	0	0.06544	1.81381	0	0.13429
CUFF.10824	A03:21830749-21831407	2.24553	0.781782	0.661888	0.258695	0.139701	1.20198	0	0
CUFF.10825	A03:21843778-21844837	12.5994	14.0847	4.38238	1.97162	3.42473	1.85681	51.5052	0.582436
CUFF.10826	A03:21832941-21835131	12.864	18.9046	8.44413	5.10099	7.62942	11.7544	6.29904	2.88121
CUFF.10827	A03:21857756-21859047	8.74001	12.4662	4.86692	5.11483	7.9192	4.1423	19.0694	5.05606
CUFF.10828	A03:21853469-21854776	32.6586	33.3227	42.4477	47.8678	35.4234	29.4601	42.0576	24.3185
CUFF.10829	A03:21864080-21865731	0.685548	0.441597	8.08916	5.0715	4.83541	4.591	6.40797	0
CUFF.1083	A01:6206192-6208951	27.9044	25.4321	46.696	36.2409	36.1248	61.6124	41.0471	87.1338
CUFF.10830	A03:21823932-21825327	0	0	8.79573	13.3519	9.83777	14.4611	1.84315	0.151887
CUFF.10831	A03:21849739-21851717	12.7058	15.3162	11.9928	8.9912	10.0549	8.48325	9.58826	6.15361
CUFF.10832	A03:21835882-21839312	9.16377	9.66466	4.32065	5.9854	4.80315	8.1025	7.13935	16.8536
CUFF.10833	A03:21866934-21868883	9.0434	7.69698	6.07506	9.57721	7.46199	26.7143	16.1734	14.2573
CUFF.10834	A03:21859891-21863568	21.5887	24.1734	21.3975	14.4155	17.7507	22.5892	30.0008	19.7345
CUFF.10835	A03:21825650-21828065	2.87926	1.83109	1.704	2.23141	1.24743	6.79603	1.44537	3.20862
CUFF.10836	A03:21869141-21870902	42.8286	37.3214	40.3777	41.7719	47.6564	61.9147	59.1638	32.5191
CUFF.10837	A03:21900526-21901891	0	0	0.0355392	0.104498	0.415614	0	0	10.6897
CUFF.10838	A03:21891486-21892132	45.7151	42.4069	53.4359	64.15	62.3537	72.2844	51.9526	116.814
CUFF.10839	A03:21904416-21905355	0	0	0	0	0	0	6.64899	0
CUFF.1084	A01:6325935-6326205	5.03836	16.9573	4.23235	2.71939	0	0	0	1.43626
CUFF.10840	A03:21908594-21910203	0	0	0	0	0	2.72815	0	0.125338
CUFF.10841	A03:21906416-21907377	0.7908	1.25701	1.80135	6.02286	5.29381	0.848844	3.74909	0
CUFF.10842	A03:21911584-21913315	58.1184	54.6346	46.8485	62.4424	50.1337	45.593	54.0056	24.3688
CUFF.10843	A03:21887739-21889624	11.822	9.01227	21.9248	56.2781	54.6594	13.8151	13.8313	9.84428
CUFF.10844	A03:21872544-21878562	7.09465	10.1892	12.6675	8.37743	8.97751	10.3099	6.17805	15.3304
CUFF.10845	A03:21919545-21919775	0	235.521	0	0	0	1.82425	0	0
CUFF.10846	A03:21931602-21932496	0	0	1.82502	1.90655	1.96533	0.940577	0.395724	0.179306
CUFF.10847	A03:21933801-21934987	0	0	0	1.35378	0.494207	50.3143	0	3.56183
CUFF.10848	A03:21919964-21922857	0.342349	0.069764	0.135603	0	0.199379	0	3.02138	0
CUFF.10849	A03:21919964-21922857	1.81541	2.17826	0.0348923	0	0	0	0.607882	1.16704
CUFF.1085	A01:6301531-6302494	12.7781	9.39004	12.2851	24.0269	13.2536	6.74128	16.0688	23.8687
CUFF.10850	A03:21893519-21900430	23.0992	0	37.982	15.1193	36.0649	11.3929	13.2686	30.59
CUFF.10851	A03:21884355-21887482	4.048	8.64028	5.4482	2.76048	3.48525	11.0805	8.28156	6.58888
CUFF.10852	A03:21940864-21943760	7.18753	6.26338	2.1012	4.06778	1.98057	6.06939	6.91993	16.8008
CUFF.10853	A03:21928219-21929616	3.7519	5.63533	0.455733	1.36935	0.982872	4.13844	1.75966	61.6405
CUFF.10854	A03:21944019-21947461	75.5442	93.1471	56.5503	62.6052	79.5151	33.3662	10.9463	78.4714
CUFF.10855	A03:21913774-21918748	12.7303	15.4488	29.8916	8.04507	9.37711	4.12286	8.85273	0.885164
CUFF.10856	A03:21948084-21950731	19.396	23.8543	16.6283	20.1089	22.9721	19.3394	21.6556	31.9402
CUFF.10857	A03:21967926-21969272	21.7326	23.3634	59.0034	169.531	203.201	18.2251	0.334558	15.5614
CUFF.10858	A03:21955038-21955807	81.3605	77.9701	0.277794	0	0.27352	0.98324	6.64814	11.5746
CUFF.10859	A03:21983682-21985613	0.369385	0.315744	0.836167	0.512115	0.322153	0	0.14639	0
CUFF.1086	A01:6324581-6325800	0.442574	5.11133	0.800425	1.21438	0	0	0	0.632932
CUFF.10860	A03:21997231-21997664	3.90032	6.32708	2.2049	1.95094	1.81203	0.376572	0	0.507343
CUFF.10861	A03:21964431-21964831	4.08135	34.2957	0	0.560514	1.45603	0	0	3.50279
CUFF.10862	A03:21997855-21998920	3.93579	5.40455	1.20856	1.25889	1.20411	0.108486	0	0.433862
CUFF.10863	A03:21990543-21991608	2.70002	5.81548	0.0595738	0	0.0874628	0	0	3.69291
CUFF.10864	A03:22001311-22002183	0	0	0	0	0.117285	0	0	2.91813
CUFF.10865	A03:22001311-22002183	0	0.121848	0	0	0	7.74825	1.42176	11.1254
CUFF.10866	A03:21980460-21983474	25.6609	20.1464	56.6663	54.4549	44.3855	6.02539	5.19374	2.50062
CUFF.10867	A03:21956201-21958612	1.38229	1.2652	0.840647	0.794062	0.483916	1.02743	0.758286	1.43491
CUFF.10868	A03:21999400-22001114	32.8316	24.0709	9.77123	42.7132	37.3982	128.279	130.191	333.845
CUFF.10869	A03:22011670-22013559	17.8425	25.6795	45.167	45.5982	72.9335	18.7351	21.0728	33.8456
CUFF.1087	A01:6228090-6233046	7.55455	7.56943	10.0339	9.69922	10.0533	7.27618	11.0703	7.68895
CUFF.10870	A03:22003070-22006924	4.84024	6.37365	11.9214	7.47905	11.6379	3.07182	2.06244	5.752
CUFF.10871	A03:22046030-22047554	25.2799	11.9758	8.89768	13.2438	8.85134	11.2916	6.25999	9.00596
CUFF.10872	A03:22023275-22026172	16.4957	20.8112	20.7785	14.6609	17.1888	10.7428	35.0269	9.05784
CUFF.10873	A03:22048046-22053008	4.27315	5.38623	14.54	6.59911	7.4487	1.50701	9.2179	0.0572518
CUFF.10874	A03:22038612-22045800	4.32667	4.48688	1.69673	3.20253	2.24063	11.0617	62.174	55.0736
CUFF.10875	A03:22013896-22016578	36.9008	21.8743	38.33	61.8509	34.2911	25.931	58.8422	21.8091
CUFF.10876	A03:22062399-22063221	0.520927	0.718376	1.91389	2.64165	3.20887	6.13844	4.92304	9.20295
CUFF.10877	A03:22064643-22065332	0.527086	0.363975	0	0	0	0	37.63	0.503332
CUFF.10878	A03:22066987-22067407	0.373905	0	0	0	0	0	20.8728	0
CUFF.10879	A03:22068098-22068606	0.546226	1.82601	0	0	0	0	19.2076	4.30072
CUFF.1088	A01:6278331-6281348	3.01852	3.87803	5.1898	4.80398	5.62109	6.40982	9.91704	10.8639
CUFF.10880	A03:22072287-22072947	0.931725	0.972587	0	0	0	0.598498	12.3151	2.13523
CUFF.10881	A03:22116718-22117693	0.786554	1.05724	0.704599	0.467066	0.158992	0.4829	0.355685	0.483041
CUFF.10882	A03:22104506-22105739	11.6683	15.554	13.5166	12.3042	30.6981	13.0006	4.51726	25.8784
CUFF.10883	A03:22104506-22105739	0.238285	0.701797	0.340468	0.824016	0.774789	0.638278	1.51626	10.8493
CUFF.10884	A03:22133721-22134858	5.13304	5.50448	40.7616	64.0281	86.641	12.0282	7.47999	20.3021
CUFF.10885	A03:22113779-22116332	9.84334	6.71945	9.80128	22.2204	18.4187	8.79902	10.0616	3.79887
CUFF.10886	A03:22088600-22092447	2.66561	3.63188	3.12373	4.67453	5.78881	3.86448	4.38972	8.31283
CUFF.10887	A03:22088600-22092447	0	0.204761	0.771315	0	0.142423	0.474484	0	0
CUFF.10888	A03:22110718-22111948	11.5124	9.39138	31.5344	74.7864	75.6658	29.3656	20.2582	52.7126
CUFF.10889	A03:22136252-22137985	8.40506	9.2572	9.30324	5.29621	8.68208	12.4269	12.4124	2.60069
CUFF.1089	A01:6243178-6245612	11.0967	10.4804	21.1555	5.44861	4.87659	2.77147	18.303	290.8
CUFF.10890	A03:22082675-22085843	2.8273	2.17425	17.9806	15.5656	14.0318	10.5124	6.67688	1.55142
CUFF.10891	A03:22092685-22095045	15.7494	22.0839	19.8337	11.7819	18.42	16.4509	17.1885	31.3628
CUFF.10892	A03:22100833-22104099	3.96879	4.91291	6.60728	4.04943	5.70432	3.57304	3.11892	3.94909
CUFF.10893	A03:22156042-22156597	1.67118	3.49798	10.4774	13.511	8.33834	17.8467	18.3319	17.7756
CUFF.10894	A03:22171143-22172849	9.82524	11.6151	2.78624	7.62945	7.05738	0	0	11.8203
CUFF.10895	A03:22118254-22128886	3.29272	5.0112	6.17483	5.21518	4.3599	7.75666	2.65027	6.91984
CUFF.10896	A03:22118254-22128886	4.46052	3.85296	2.83085	2.94984	3.15256	6.07876	4.98075	7.23708
CUFF.10897	A03:22153839-22155347	0.185268	0.181023	0.750611	0.513707	0.452509	0.0996208	0	0.132756
CUFF.10898	A03:22157421-22161951	0.143919	0.227435	17.6594	24.8412	26.9227	2.63682	0	0.27508
CUFF.10899	A03:22176770-22178122	0	0.0367998	0	0.105656	0.0525588	29.1856	0	0.764226
CUFF.109	A01:474932-479361	37.4078	32.6366	45.7283	93.2563	79.4084	39.0658	45.7892	32.4556
CUFF.1090	A01:6343877-6344971	0	0	0.274067	2.47729	5.86193	0	0	0.645719
CUFF.10900	A03:22180737-22181738	87.8013	168.172	83.8917	43.4204	112.563	12.276	48.9185	41.3157
CUFF.10901	A03:22224917-22225422	3.85905	2.15434	2.65642	0	0.440337	1.17539	0	0
CUFF.10902	A03:22205624-22207460	0.291727	0.351575	0.0343563	0	0.0502119	3.21879	0	0.209066
CUFF.10903	A03:22198594-22200517	23.6013	30.2827	32.4533	17.5533	26.4318	27.2527	1.54703	4.84367
CUFF.10904	A03:22226664-22229239	0.260747	0.490983	0.206204	0.465557	1.05155	0	0.118616	14.5252
CUFF.10905	A03:22202446-22204807	0.933591	0.6539	0.0511932	0.076223	0.112053	4.55583	0	0.236164
CUFF.10906	A03:22150778-22152232	5.2523	4.98353	43.3333	105.427	125.376	29.8257	15.9777	36.0333
CUFF.10907	A03:22138560-22140312	137.877	136.058	109.81	157.381	137.062	108.095	133.988	79.9458
CUFF.10908	A03:22219011-22221798	1.92674	2.4542	2.57356	0.955345	1.42656	1.48338	0.437944	2.95934
CUFF.10909	A03:22184228-22187945	4.26721	5.29689	1.44252	1.35099	1.57556	6.97164	0.499805	3.46373
CUFF.1091	A01:6352882-6353499	10.2373	14.7311	2.19726	0.848712	0.619481	0.876028	0	3.81195
CUFF.10910	A03:22229497-22230957	2.23159	2.31462	6.09881	3.09598	5.2699	1.20127	1.88271	47.5791
CUFF.10911	A03:22265667-22269186	3.4951	2.45302	0	0	0.0460955	0.506601	0.106762	0
CUFF.10912	A03:22281505-22282422	0	0	2.5868	0.839612	0.86301	2.99438	0	0
CUFF.10913	A03:22283940-22285076	0	0	0.445444	0.388501	0.521768	0.100452	0	0
CUFF.10914	A03:22278683-22280363	0.864238	0.470219	0	0	0	0	0	5.50461
CUFF.10915	A03:22298901-22299936	0	0	0	0	0	0	122.94	0
CUFF.10916	A03:22311742-22313548	0.16465	0.339811	6.52298	182.518	262.148	0.354782	1.39619	0
CUFF.10917	A03:22342577-22343698	0.094902	0.0928712	0	0	0	0	0	24.6169
CUFF.10918	A03:22272491-22274870	8.5775	10.2665	10.7721	9.08528	9.94212	13.3447	11.7497	13.247
CUFF.10919	A03:22302629-22304344	71.0366	65.9148	43.155	46.9353	47.0149	124.54	225.745	114.581
CUFF.1092	A01:6358965-6360065	2.45986	1.74491	0.258261	0.339465	0	0	0	7.04397
CUFF.10920	A03:22290914-22295336	1.24093	1.43811	233.688	60.0597	85.9949	122.308	1.45842	0.850743
CUFF.10921	A03:22270415-22272216	14.5415	34.9101	48.8212	10.9711	34.1413	19.5539	15.3277	15.1761
CUFF.10922	A03:22331013-22333896	0	0	2.92296e-06	0	0.080691	3.05766	0.568527	0.669202
CUFF.10923	A03:22331013-22333896	0.361602	0.470573	0.230425	2.00815	6.36357	31.9654	5.98272	10.6173
CUFF.10924	A03:22307860-22310542	6.80848	11.5473	11.0394	3.9272	8.53647	5.42583	8.69541	12.097
CUFF.10925	A03:22336490-22339886	8.81398	11.562	21.5285	44.0066	54.1731	21.8957	21.6494	32.6386
CUFF.10926	A03:22349661-22351553	46.6665	81.1239	0.996533	4.85659	14.8861	3.89518	8.79605	1159.61
CUFF.10927	A03:22322634-22323970	4.29694	6.66697	6.76634	3.13346	6.88347	4.25203	3.22128	7.93967
CUFF.10928	A03:22323976-22329824	0	0.0274274	0.13447	2.19656	4.19002	279.251	9.14451	24.2251
CUFF.10929	A03:22351846-22352697	0	0	0	0	0	0.142944	0	2.48058
CUFF.1093	A01:6400474-6400678	0	0	0	0	0	35.8991	19.2209	16.592
CUFF.10930	A03:22392506-22393432	8.2635	7.92841	8.35605	14.5992	14.6492	4.37327	8.71412	9.26662
CUFF.10931	A03:22395798-22397541	98.3794	91.0708	40.7434	68.9426	104.422	12.4864	14.795	138.729
CUFF.10932	A03:22364281-22365904	0.681056	0.900092	2.1916	0.786346	1.44667	16.5849	2.51493	1.30122
CUFF.10933	A03:22397833-22399422	118.422	215.888	184.784	96.6601	208.024	113.688	125.595	149.38
CUFF.10934	A03:22367499-22368903	0	0	0	0.17212	0	5.58925	0	0
CUFF.10935	A03:22371833-22372616	0.296471	1.20442	4.45879	0	0.215151	0	0.467904	7.00815
CUFF.10936	A03:22375985-22376934	0.69703	0.173045	0.224664	0.482835	0.824091	0.499169	0.183812	0.832324
CUFF.10937	A03:22386792-22387512	2.4837	2.46882	0.825361	0.229055	0.730066	0	1.04387	1.66034
CUFF.10938	A03:22388212-22390180	21.1119	31.9553	7.73308	25.8486	47.0016	0.0762688	1.91247	10.2559
CUFF.10939	A03:22423229-22424407	0.427713	2.16663	0.25499	0	0	0.452682	10.5678	0
CUFF.1094	A01:6388692-6389924	0.129503	0	0.18937	5.73894	6.12041	155.15	17.1939	25.0495
CUFF.10940	A03:22401683-22403961	6.21843	6.26399	9.00814	13.2945	11.775	35.3801	6.71508	15.8132
CUFF.10941	A03:22431921-22436919	8.38296	10.6013	10.0076	5.61266	6.15752	4.5025	4.57455	1.58008
CUFF.10942	A03:22410008-22411007	82.0217	61.9168	45.9396	52.1884	54.0594	139.537	161.467	292.712
CUFF.10943	A03:22414520-22415455	78.1548	39.4095	38.0053	77.5807	31.0248	213.161	135.767	106.911
CUFF.10944	A03:22474905-22475792	33.744	24.1419	0	0	0.270897	0	0	31.8708
CUFF.10945	A03:22404283-22408441	13.9086	15.0329	19.2907	25.7567	28.339	23.3701	19.9532	17.1589
CUFF.10946	A03:22464027-22466029	10.8074	8.82831	10.1311	24.9621	11.5671	21.7498	16.2749	9.71741
CUFF.10947	A03:22453394-22456730	56.9897	92.0698	14.8627	13.3888	15.4872	5.75107	0.142576	40.357
CUFF.10948	A03:22449400-22453104	45.7904	43.812	40.0604	36.8793	32.8366	40.1249	42.074	48.5462
CUFF.10949	A03:22417298-22420392	7.35915	10.3881	13.1452	8.33128	10.6731	10.3236	8.35747	10.9537
CUFF.1095	A01:6337524-6342939	0.0663738	0.0779049	4.01692	2.54291	2.70309	4.53909	1.32142	1.34763
CUFF.10950	A03:22417298-22420392	1.67563	0.209703	0.297579	0	0.482757	0.836898	1.19688	3.40545
CUFF.10951	A03:22438564-22444468	3.68455	6.24271	7.52818	2.07617	2.78937	3.667	3.62249	4.22621
CUFF.10952	A03:22491384-22495169	4.10196	9.16374	6.37997	3.183	4.74074	11.6444	4.69844	2.19078
CUFF.10953	A03:22459428-22461891	7.15711	4.60217	5.30115	8.12206	3.99103	6.10786	15.8973	3.69439
CUFF.10954	A03:22459428-22461891	2.27608	5.59014	5.5599	2.89757	9.85476	19.2544	11.628	41.9208
CUFF.10955	A03:22481628-22485937	2.15423	2.83168	10.2248	20.8261	30.3028	81.6594	15.9633	18.201
CUFF.10956	A03:22481628-22485937	18.9892	13.7692	13.6829	23.8518	14.4163	17.697	12.7509	10.3109
CUFF.10957	A03:22498821-22499713	2.00788	1.2543	0.366111	0.521428	0.0896072	0.269488	0.396827	0
CUFF.10958	A03:22500042-22501801	2.62769	2.35757	2.68208	1.82258	1.35689	4.00712	1.15886	2.8247
CUFF.10959	A03:22511821-22515380	2.18272	2.76025	1.36202	1.11324	1.74503	0.816275	0.354415	1.53259
CUFF.1096	A01:6377856-6380309	3.34079	6.52653	17.4951	16.4266	26.4832	6.70146	8.41586	7.98189
CUFF.10960	A03:22518511-22520918	7.47159	13.2581	15.3107	9.53357	14.4523	10.4156	15.7891	5.73719
CUFF.10961	A03:22516806-22518097	23.2451	25.4597	57.9253	53.6819	52.1729	23.9061	11.7395	26.8062
CUFF.10962	A03:22522411-22524149	8.64946	16.6955	13.1272	6.35988	9.365	14.3776	1.73008	3.77701
CUFF.10963	A03:22545779-22546822	20.1832	29.3504	7.03494	3.65428	5.76973	2.46392	4.35526	5.75138
CUFF.10964	A03:22552486-22552914	0.361768	0.432945	0.205559	0.497522	0.930016	0.384081	8.4226	0
CUFF.10965	A03:22553063-22553869	0	0	0	0.771257	0.693533	0	6.43751	0
CUFF.10966	A03:22569257-22569868	12.2488	4.07232	0.425156	2.58149	2.20319	1.55426	5.21805	9.81152
CUFF.10967	A03:22554062-22555892	7.03802	7.83224	7.85988	8.25127	9.23795	13.9847	16.8739	24.873
CUFF.10968	A03:22524438-22525589	10.3694	30.4389	26.1812	7.93416	34.1677	4.83189	19.3981	18.7663
CUFF.10969	A03:22583653-22585367	30.0944	72.8022	76.389	26.7793	93.0403	5.70072	12.9617	21.6293
CUFF.1097	A01:6345090-6349853	0.0632322	0.110755	0.303912	2.55132	2.07252	0	0	0.279876
CUFF.10970	A03:22526288-22529565	17.4567	20.4063	15.588	13.477	14.2769	28.5996	26.2756	40.7056
CUFF.10971	A03:22539762-22540401	0.621478	1.89857	1.73247	2.54437	0.682322	13.688	12.2927	0
CUFF.10972	A03:22577753-22579681	7.95698	8.68674	6.74178	4.6026	4.53289	20.4958	18.6601	11.0418
CUFF.10973	A03:22532858-22534851	0.468694	0.126749	0	0	0	1.00126	57.3085	1.34223
CUFF.10974	A03:22556885-22558371	0.751818	0.722611	1.63757	1.42237	0.93818	1.17741	0.976972	0.587788
CUFF.10975	A03:22547137-22552278	11.28	9.9476	15.4055	14.6758	12.5013	12.9904	13.7943	7.95846
CUFF.10976	A03:22586562-22590415	7.11338	6.39841	9.4108	53.8995	25.5702	17.938	13.8341	23.8486
CUFF.10977	A03:22592104-22595187	23.0116	30.5591	26.8625	10.7347	18.4003	4.81781	12.4217	25.3145
CUFF.10978	A03:22599987-22601116	2.72892	0.966384	0.987627	2.86999	0.78881	5.66669	61.8975	4.31542
CUFF.10979	A03:22621860-22624205	2.21802	2.60669	2.56849	1.81193	1.93985	1.71522	2.58208	1.21964
CUFF.1098	A01:6345090-6349853	5.24022	3.36017	17.024	57.4766	42.8187	12.9325	9.00358	7.78461
CUFF.10980	A03:22601765-22602569	127.594	151.034	151	118.128	163.138	110.528	128.241	103.86
CUFF.10981	A03:22611370-22613222	12.2512	21.0292	12.7397	9.28172	15.4168	2.9666	15.4563	8.78069
CUFF.10982	A03:22595558-22597003	3.1461	2.96641	4.99039	2.77144	4.34242	3.3752	4.74158	1.43417
CUFF.10983	A03:22628601-22629100	0	0	0.150896	0	0	0.299327	239.954	0
CUFF.10984	A03:22631538-22632026	0	0	1.5738	0.40096	0.235219	41.8395	0	0
CUFF.10985	A03:22608890-22611219	1.35122	1.83177	2.83112	2.19935	2.61562	1.05461	0.815439	45.7538
CUFF.10986	A03:22629489-22630873	0	0.0918053	2.93425	0	0.393702	1.51741	9.62621	0
CUFF.10987	A03:22698724-22699841	0.381231	0.653059	0	0.132123	0.0666331	0.512415	0	0.136586
CUFF.10988	A03:22690649-22692086	0.811088	0.632715	0.504088	0.642112	0.739597	0.622348	6.41686	0
CUFF.10989	A03:22686919-22688003	4.64327	3.53819	2.2214	3.4235	2.90794	5.09821	15.1834	0.849466
CUFF.1099	A01:6370992-6377778	4.95737	5.40796	10.9626	2.65138	2.10167	2.6274	7.7628	0.188698
CUFF.10990	A03:22675009-22675308	0.759003	3.39418	8.41338	0	1.95769	1.58195	2.28583	2.16686
CUFF.10991	A03:22711248-22711701	2.29915	6.11909	4.55765	0.452151	2.18994	1.7463	1.53334	2.82022
CUFF.10992	A03:22645851-22647989	0.397147	0.38458	1.0893	0	0.109857	24.2748	16.1335	1.3661
CUFF.10993	A03:22633151-22634689	25.9094	14.9339	4.0015	11.166	8.91487	107.979	119.487	144.513
CUFF.10994	A03:22739066-22740375	0	0	0.714344	4.80809	1.9166	1.14397	0.419293	0
CUFF.10995	A03:22751343-22753455	0.977212	1.07534	0.454544	0.356968	0.418786	0.720478	0	0.811002
CUFF.10996	A03:22712480-22714410	1.70737	1.27997	1.50793	0.568514	0.6562	2.35302	3.14562	2.05568
CUFF.10997	A03:22721783-22723015	394.587	342.856	448.163	443.724	539.308	160.43	206.418	126.314
CUFF.10998	A03:22746734-22751211	0.834393	1.13554	0.618903	0.344638	0.345249	0.413681	0.14379	2.42494
CUFF.10999	A03:22720423-22721672	26.8239	9.84713	9.72276	15.7956	7.14136	15.9009	24.2742	16.2255
CUFF.11	A01:20975-22678	12.2089	15.4452	32.4286	30.6782	42.2544	28.0436	36.7363	26.0549
CUFF.110	A01:568301-571237	29.2655	40.3685	17.2164	2.44161	2.39935	5.10034	0.666364	0.240081
CUFF.1100	A01:6292687-6299451	26.943	28.8491	29.6116	23.8461	24.2605	25.6041	19.1241	26.4842
CUFF.11000	A03:22720423-22721672	0.167014	0.270672	0.173166	0.9256	0	0.714762	1.32719	0.479338
CUFF.11001	A03:22640183-22643890	4.13807	3.89115	3.54536	2.48851	2.49431	2.63629	7.00237	6.69032
CUFF.11002	A03:22640183-22643890	3.51894	5.78056	4.44154	3.23732	5.16605	7.87288	4.98955	8.00735
CUFF.11003	A03:22640183-22643890	0	0	0	0	0	3.28565	211.168	0
CUFF.11004	A03:22714957-22719499	44.2515	54.6915	40.1581	29.9783	34.2923	59.8672	41.4388	27.3329
CUFF.11005	A03:22755175-22761947	1.99844	2.33401	2.00402	1.63336	1.47082	1.86073	1.28079	1.48883
CUFF.11006	A03:22762943-22764122	2.59212	9.0192	120.888	234.728	658.209	1.9228	0.566908	189.333
CUFF.11007	A03:22764718-22766781	17.8401	28.7138	0.96424	0.564876	0.846184	4.55794	0	39.3456
CUFF.11008	A03:22822597-22823200	2.32703	0.787363	2.38881	0.584484	2.09084	4.97659	6.64432	2.42364
CUFF.11009	A03:22781314-22784650	25.9503	22.8226	37.1517	87.9426	66.2365	43.041	39.2906	34.2358
CUFF.1101	A01:6299487-6301127	4.00756	8.11668	10.4743	5.22692	11.2657	3.33123	3.14401	2.23175
CUFF.11010	A03:22800340-22806049	4.92448	8.13141	0	0	0	0	0	0
CUFF.11011	A03:22855898-22856696	0.289257	0.805829	0.355784	0.200198	0.209373	0	0	9.53144
CUFF.11012	A03:22856847-22858339	0.0680342	0.555708	0.0958691	0	0.0933686	0.0732523	0	8.3864
CUFF.11013	A03:22818062-22822203	4.42244	1.17373	5.02126	10.6309	1.16339	31.5574	34.821	16.6007
CUFF.11014	A03:22784878-22786576	70.1598	36.6378	27.4926	23.1623	13.677	32.1177	106.604	15.591
CUFF.11015	A03:22774969-22778139	14.0008	8.96563	0.414061	0.722595	0.280422	31.9278	0	4.11198
CUFF.11016	A03:22845694-22848782	1.2592	1.18548	2.20739	0.799622	1.29444	2.6883	1.94785	1.59891
CUFF.11017	A03:22833399-22835782	77.116	60.1197	67.7069	125.573	114.894	41.1016	41.8887	10.4464
CUFF.11018	A03:22850519-22854092	5.21716	4.36806	0.418517	0.437156	0.551562	0	2.87299	7.91478
CUFF.11019	A03:22850519-22854092	3.07907	3.66779	0.990323	0.998778	1.48992	4.56783	0	0.686579
CUFF.1102	A01:6381048-6388201	2.78661	3.95888	4.37251	3.77981	4.11713	3.98143	1.20717	2.85163
CUFF.11020	A03:22828484-22831241	5.79321	0.422364	1.79145	11.8969	2.79386	21.5178	27.8018	9.68571
CUFF.11021	A03:22828484-22831241	2.6792	10.3876	216.04	592.018	848.471	14.446	34.7051	12.2909
CUFF.11022	A03:22859033-22860615	24.0571	59.2346	39.9189	7.71697	24.0781	11.6169	12.5602	17.8655
CUFF.11023	A03:22878702-22880311	3.83554	7.17869	9.41052	7.8367	12.2645	11.4121	6.75562	28.1876
CUFF.11024	A03:22883158-22884715	2.02137	2.9958	4.13535	1.94978	2.4452	13.235	11.4282	13.2253
CUFF.11025	A03:22894441-22896076	1.95048	2.96956	1.27379	0.520298	0.568942	0.888194	7.14509	1.07522
CUFF.11026	A03:22916460-22917615	0.522559	0.930811	1.60113	6.28846	4.38033	0.713616	0.350432	1.42755
CUFF.11027	A03:22870632-22872118	360.9	380.514	425.331	388.166	514.542	118.567	231.506	129.867
CUFF.11028	A03:22898500-22900122	17.9948	15.2505	12.6605	13.1362	11.3795	34.9141	42.3705	21.1483
CUFF.11029	A03:22865791-22869989	7.02833	10.7848	11.0584	3.74219	9.77671	13.8262	18.6572	42.8525
CUFF.1103	A01:6362881-6369978	13.0107	14.2162	13.5357	9.77384	11.9444	11.4948	16.0223	15.0473
CUFF.11030	A03:22862047-22864717	30.33	25.8383	17.1057	22.7366	18.4279	40.7585	45.5329	20.8161
CUFF.11031	A03:22896474-22898248	3.9714	4.11812	5.20939	2.75096	2.43755	13.5657	30.3729	10.3812
CUFF.11032	A03:22900322-22906486	18.1615	17.0732	11.5859	10.7224	13.5405	25.3398	29.4313	20.6987
CUFF.11033	A03:22900322-22906486	16.4963	21.4333	20.832	26.1654	41.9278	27.5161	47.6783	35.7361
CUFF.11034	A03:22900322-22906486	65.714	96.9363	125.321	107.051	134.982	45.0254	50.5414	39.0671
CUFF.11035	A03:22972474-22972886	0	0	0	0	0	0	130.782	0
CUFF.11036	A03:22924303-22926607	1.4282	2.1423	2.09859	2.0997	2.01096	2.62649	4.9473	5.66051
CUFF.11037	A03:22977282-22983609	0	1.12108	3.58703	0	0.000445647	0	0	0
CUFF.11038	A03:22977282-22983609	11.489	18.5204	26.4673	14.0532	19.6466	7.04015	21.6492	7.2041
CUFF.1104	A01:6362881-6369978	9.45209	16.2079	9.01086	7.17197	9.91148	17.1867	26.6666	51.1144
CUFF.11040	A03:22977282-22983609	0	0	0	0	0	0	5.34039	0
CUFF.11041	A03:22990378-22991975	6.94504	8.15281	4.81421	1.22033	2.74026	2.94473	5.11488	1.82234
CUFF.11042	A03:22957379-22958501	0	0	0	0	0	7.95137	0	0.13586
CUFF.11043	A03:22921397-22924151	32.7207	23.9116	7.67751	31.6455	19.9466	0.826895	5.19694	8.5278
CUFF.11044	A03:22950218-22952046	2.14102	1.81393	1.11607	0.933775	0.8774	0.9224	1.55539	0.61379
CUFF.11045	A03:22927047-22930126	11.9579	18.1128	18.9791	10.2368	14.9894	14.928	14.4085	10.4208
CUFF.11046	A03:22930230-22932287	28.3639	22.7094	18.7018	26.789	18.5749	31.6777	31.3374	40.3504
CUFF.11047	A03:22933996-22935080	39.4867	25.6462	7.34221	19.7774	9.87409	81.8699	33.5185	5.60868
CUFF.11048	A03:22983967-22988579	8.71624	5.0261	3.57389	2.95079	2.89193	7.26886	17.4846	21.474
CUFF.11049	A03:22983967-22988579	1.23179	0.836283	4.15338	20.737	9.08537	3.35543	4.0176	0.785105
CUFF.1105	A01:6408366-6408860	0	0.802561	0.153776	0	0	0	5.34643	0.408463
CUFF.11050	A03:23037541-23038401	0	0	1.41084	3.27555	6.31326	0.14106	0.207675	0.753139
CUFF.11051	A03:23020686-23022050	9.57567	34.0044	0.0355706	0	0.103996	0	0.239371	14.2649
CUFF.11052	A03:23003888-23004870	1.09404	1.99559	0	0	0.114081	0	0	0.223898
CUFF.11053	A03:23014317-23015727	1.65888	2.13273	0.165411	1.83583	0.609657	14.2218	1.04579	13.3074
CUFF.11054	A03:23015850-23016138	0	2.48949	0.718763	1.13555	0	9.56465	0	8.36338
CUFF.11055	A03:22997480-23001433	45.3204	70.4042	85.656	22.9767	31.9853	33.5245	42.4056	5.03195
CUFF.11056	A03:23098851-23099424	0	0	0	3.56519	4.0307	0	0	0
CUFF.11057	A03:23078668-23080062	0.0735333	0	0	0	0	0	31.0532	0
CUFF.11058	A03:23053502-23056085	46.4439	41.6797	46.486	63.4036	47.095	22.0056	32.0687	20.7533
CUFF.11059	A03:23089871-23091895	0.267042	0.640987	0.219342	0	0	0.718854	11.9832	6.88979
CUFF.1106	A01:6424120-6424819	0	0	0	0.238303	0.508951	32.3028	20.3562	0.246808
CUFF.11060	A03:23073238-23075438	1.34394	1.02064	3.82051	2.08086	3.0139	2.47375	1.83167	3.03648
CUFF.11061	A03:23099701-23101203	0	0	0.277703	7.89089	7.31253	0.360116	0	0.599645
CUFF.11062	A03:23069709-23071903	34.6364	28.4461	5.63391	11.1703	9.82286	171.844	41.9487	115.123
CUFF.11063	A03:23057509-23060428	2.59042	3.30982	4.12641	2.65335	2.92153	5.53931	3.98754	2.7395
CUFF.11064	A03:23060620-23063949	2.93239	2.17279	2.11021	4.22168	1.87029	12.6714	5.14557	8.39914
CUFF.11065	A03:23060620-23063949	0.337509	0.25827	0.208246	0.502585	0.674543	4.41166	0	0.910257
CUFF.11066	A03:23041105-23046726	25.5184	21.2112	19.3727	22.2949	15.729	47.8835	42.3926	17.77
CUFF.11067	A03:23041105-23046726	1.53012	9.57076	7.47822	3.70139	8.86335	10.2827	7.9123	13.3636
CUFF.11068	A03:23140951-23144412	19.2077	19.1353	3.78465	17.5345	17.5714	20.6192	0	24.1714
CUFF.11069	A03:23180196-23180858	0	0.193598	25.0113	8.20971	18.4043	0.198676	6.42431	3.18952
CUFF.1107	A01:6411413-6415130	0	0.0587656	2.47161	0	0.0839217	30.697	2.24508	0.176093
CUFF.11070	A03:23204184-23206150	61.4754	55.3866	26.2047	49.2924	42.824	7.94464	24.9736	13.0636
CUFF.11071	A03:23221769-23222149	0	0	0	0	0	12.9942	0	0
CUFF.11072	A03:23200330-23202651	10.6027	12.985	15.1346	16.1476	18.4432	10.5347	17.7737	8.60795
CUFF.11073	A03:23217295-23217980	1531.51	641.763	677.313	1439.14	927.86	429.061	770.556	410.375
CUFF.11074	A03:23254767-23255601	0.262653	0.580639	2.09112	0	0.415326	0	0	0.752049
CUFF.11075	A03:23194622-23200093	5.55003	6.93062	1.51092	0.573521	0.961979	1.08886	1.16982	0.460339
CUFF.11076	A03:23234852-23236289	12.0655	7.59368	6.54682	18.3477	12.2885	13.6976	0.528012	84.0766
CUFF.11077	A03:23227194-23229332	0.34954	0.853349	7.65806	3.11928	6.66813	7.10307	10.8811	6.94334
CUFF.11078	A03:23206828-23208824	2.70066	1.66585	2.2999	6.55575	4.96531	3.47203	2.61987	7.84913
CUFF.11079	A03:23167035-23171119	5.66706	7.02776	6.41088	2.94435	1.73314	8.33174	10.9314	7.77445
CUFF.1108	A01:6440975-6441994	0.23888	0.356635	1.15723	0	0.169845	8.72324	0	0.342289
CUFF.11080	A03:23209221-23215347	2.10502	1.9643	1.2341	1.38008	1.00832	1.65884	1.99805	0.271284
CUFF.11081	A03:23245180-23248255	33.0139	31.7821	12.052	13.046	15.9112	0	0	66.7071
CUFF.11082	A03:23245180-23248255	6.04463	6.80164	5.38137	6.22743	6.17585	3.32271	2.83733	8.7695
CUFF.11083	A03:23275718-23276417	3.446	4.09476	27.5136	40.0349	44.0242	0.553762	0	0.493615
CUFF.11084	A03:23264943-23266527	17.8424	14.7379	14.4656	18.6403	18.8336	39.34	20.6722	27.03
CUFF.11085	A03:23266911-23269813	29.9767	12.7686	1.68142	1.88347	1.57773	2.14289	0	2.59582
CUFF.11086	A03:23259430-23263418	0.0798556	0.425397	1.67575	3.33709	4.07694	0.226852	0	6.42957
CUFF.11087	A03:23312902-23313859	1.85618	1.7979	1.35971	1.65233	0.856329	0.711551	5.02821	5.50894
CUFF.11088	A03:23325432-23325981	5.0954	4.22594	5.97338	16.4091	12.2777	0.777202	0	9.72756
CUFF.11089	A03:23332769-23334057	4.58385	3.92941	0.161729	0.929463	0.474398	0.240246	0	16.1809
CUFF.1109	A01:6424946-6428131	1.07118	1.45971	0.0882927	0.159376	0.617545	19.0163	10.7195	0.329069
CUFF.11090	A03:23322851-23324006	18.8468	17.6003	19.7753	31.5457	34.4748	23.1492	38.0346	28.3357
CUFF.11091	A03:23315270-23317816	29.8258	53.8932	29.5882	43.2454	75.1424	23.3153	2.7671	10.0645
CUFF.11092	A03:23270917-23273964	3.55211	3.59118	3.69272	5.53704	7.39504	4.06253	3.99689	2.11506
CUFF.11093	A03:23308859-23311728	21.5261	33.5667	4.35062	0.493776	0.849481	28.0414	40.3397	29.4108
CUFF.11094	A03:23276638-23278869	1.9727	2.64468	2.98262	1.85708	2.95386	0.530938	0	5.04913
CUFF.11095	A03:23337662-23339286	1.17816	1.29975	33.3263	76.2461	97.7627	13.2814	9.90566	9.23814
CUFF.11096	A03:23334900-23337395	9.60504	6.49609	10.6843	14.6461	14.0997	7.8838	10.2116	3.42438
CUFF.11097	A03:23345800-23347202	1.02272	0.457833	0.998037	0.608023	0.100597	0.471811	1.50775	0.104704
CUFF.11098	A03:23353198-23353706	22.6684	38.8027	0	0	0	0	0	7.03754
CUFF.11099	A03:23376064-23377015	0	0	0	0	0	0.161118	4.74137	0
CUFF.111	A01:587831-589101	9.74736	10.7658	7.17663	7.15658	5.78755	3.96603	4.54841	1.52615
CUFF.1110	A01:6473463-6475296	0.201174	1.54884	0.0908881	3.9748e-06	0.131405	0.216601	0	0
CUFF.11100	A03:23380821-23381602	0	0	0	0.617551	0	0.957102	0.234724	4.4746
CUFF.11101	A03:23379333-23380471	0	0.0758338	0	0.206536	0.433492	0.160047	0	3.42062
CUFF.11102	A03:23433184-23435094	2.65401	2.02826	0.0773307	0.0767421	0.112846	0.416984	0.0879084	0.951099
CUFF.11103	A03:23366711-23368975	2.53275	2.12267	6.29869	9.93251	10.6233	5.31654	2.33333	1.27397
CUFF.11104	A03:23472198-23473277	0.907837	0.130008	0.316113	0.179602	0	0	1.63987	2.97315
CUFF.11105	A03:23340687-23344302	2.08485	1.42782	1.47166	0.600861	0.582486	0.721015	1.00194	0.112786
CUFF.11106	A03:23484000-23484771	0	0.0769737	0.224169	2.72125	1.54005	1.29763	0.238658	0.216688
CUFF.11107	A03:23420973-23423345	8.74919e-05	1.43761	0.817224	0.5184	4.69122e-05	8.89748e-05	0	1.2592e-05
CUFF.11108	A03:23420973-23423345	3.14358	0.438929	3.37122	3.18425	2.29438	0.232883	0	1.08737
CUFF.11109	A03:23459885-23461082	129.59	106.22	208.151	203.768	251.699	59.7854	92.4076	61.822
CUFF.1111	A01:6473463-6475296	2.09286	2.6684	0.990454	0.410716	0.480369	0.978117	0	1.59142
CUFF.11110	A03:23456535-23459438	23.7421	18.0691	10.1631	17.4409	13.6582	16.8925	9.90076	14.8248
CUFF.11111	A03:23398544-23402239	7.3601	7.90821	19.5325	6.51807	9.30999	9.70082	1.18901	2.90552
CUFF.11112	A03:23463918-23468045	5.0955	4.41265	3.59201	8.39455	8.89545	3.41933	0.991137	0.212364
CUFF.11113	A03:23556507-23558109	0	0	3.24735	6.167	5.10768	4.23233	5.56167	0.490294
CUFF.11114	A03:23511403-23513272	42.9121	45.5491	21.9869	24.7846	24.9476	4.26852	7.62845	95.477
CUFF.11115	A03:23496955-23500092	0.0766118	0.0360898	1.83891	1.11707	1.95814	0.289122	0.975757	0.329493
CUFF.11116	A03:23562580-23563660	0	0	0	0	0.139132	13.2287	0	0
CUFF.11117	A03:23572342-23573123	1.04111	2.19107	0.146722	1.2351	0.539864	162.548	2.81668	1.27846
CUFF.11118	A03:23518849-23519313	0	0	0	0	0	233.424	0	0.451766
CUFF.11119	A03:23574032-23576270	0.182239	0.0889394	0.130176	0.126332	0.127041	2.44997	0.144459	0.78352
CUFF.1112	A01:6447587-6448742	70.7142	136.404	153.9	58.8728	131.247	30.8922	56.2402	40.5666
CUFF.11120	A03:23505545-23507643	51.6301	42.6339	16.4768	26.6833	24.0383	4.75388	5.34558	31.9985
CUFF.11121	A03:23551192-23555700	0.439428	0.128392	0.0417712	0.121861	0	17.111	18.536	0.50382
CUFF.11122	A03:23603166-23606085	7.83236	9.26908	9.85059	5.79214	6.11686	12.4328	16.1998	12.0552
CUFF.11123	A03:23594976-23596916	12.9795	11.3659	15.6526	15.7651	16.2989	8.57775	9.91858	22.3853
CUFF.11124	A03:23527750-23532706	6.27961	6.75406	1.04209	2.34663	1.59378	10.5268	16.0609	23.4969
CUFF.11125	A03:23591314-23594925	19.4526	24.3957	9.12164	56.7595	59.5449	11.7029	0.366632	5.89259
CUFF.11126	A03:23583704-23585504	4.2797	2.3736	3.63187	6.19657	4.18834	2.04531	3.31605	7.9051
CUFF.11127	A03:23577740-23583323	5.60735	6.89225	5.00347	3.0144	3.76088	15.4497	5.87565	9.70848
CUFF.11128	A03:23630359-23630550	38.7158	530.49	0	28.4357	582.235	13.4409	8.50346	159.293
CUFF.11129	A03:23667917-23671715	0	0	0.194033	0.116486	0.0565645	17.4551	25.4361	0.0601332
CUFF.1113	A01:6489558-6490110	0.240673	0.261592	0	0	0	0	0	5.16905
CUFF.11130	A03:23647100-23649669	9.57298	9.58106	22.2402	54.258	54.4898	13.3632	5.52273	48.1368
CUFF.11131	A03:23585807-23590196	17.8139	21.6052	13.5269	12.8698	15.1241	44.4191	25.0567	16.3444
CUFF.11132	A03:23696385-23696971	0.440881	0.235976	0	1.21778	0.843613	12.2521	0	0.315673
CUFF.11133	A03:23689169-23689511	0	0.396602	0.366218	0	3.41683	6.43016	0.849671	1.58824
CUFF.11134	A03:23711289-23714933	6.18775	8.43449	5.49763	9.13526	14.7389	10.2673	6.24935	6.68784
CUFF.11135	A03:23705452-23709302	1.22903	1.57739	3.61352	0.473781	0.652876	0	0	0
CUFF.11136	A03:23734890-23735314	9.56115	5.30747	0	0	0	0	0	0
CUFF.11137	A03:23774477-23775548	1.65883	0.824966	0.975232	1.31314	0.505133	17.8172	25.6796	52.6321
CUFF.11138	A03:23743073-23744604	1.1215	0.793905	0.916736	1.03711	1.70081	1.85092	2.01769	1.92891
CUFF.11139	A03:23806033-23807108	0.0997882	0	0	0.138315	0.209947	0.107278	1.10666	4.14708
CUFF.1114	A01:6433429-6435898	5031.76	3851.04	3041.83	2441.67	2566.62	865.859	10085.6	1011.5
CUFF.11140	A03:23797692-23798808	2.11157	1.9775	0.101435	0.146316	0	0	0	7.86737
CUFF.11141	A03:23820871-23821622	0.544247	0.377387	0	0	0.134868	0.582804	0	3.37806
CUFF.11142	A03:23790550-23793187	2.16236	1.98155	3.55985	2.26941	2.68635	62.9649	15.7674	83.4649
CUFF.11143	A03:23793575-23795349	50.5472	51.5775	17.2572	60.2487	57.9275	27.4596	40.8817	200.526
CUFF.11144	A03:23802813-23805787	3.40414	2.52216	0.196051	0.176554	0.113845	0.228362	0.404648	1.30792
CUFF.11145	A03:23611412-23615342	13.9108	17.2973	15.7653	26.7969	26.2877	12.0849	16.288	10.9359
CUFF.11146	A03:23762599-23769248	0	0	0	0	0	7.90228	0	1.27852
CUFF.11147	A03:23762599-23769248	0	0	0	0	0	13.4057	0	1.22922
CUFF.11148	A03:23717114-23727056	3.5682	4.0593	1.68408	1.5556	1.48881	1.25785	1.42887	3.92656
CUFF.11149	A03:23717114-23727056	4.92652	4.75084	3.72142	2.59411	2.17113	4.72367	2.08815	3.61947
CUFF.1115	A01:6403624-6406481	3.34079	3.6698	6.24057	6.95713	8.00144	4.00087	2.87911	3.99095
CUFF.11150	A03:23894024-23895106	48.0042	66.2519	63.6837	35.3312	50.2136	85.7649	39.4105	34.3478
CUFF.11151	A03:23852201-23854432	6.50407	5.6395	3.4864	2.67235	2.18987	3.42006	10.4262	0.372939
CUFF.11152	A03:23834815-23846757	1.83684	0.546315	2.04341	3.3895	2.33642	6.92796	39.4872	1.09645
CUFF.11153	A03:23834815-23846757	0.313467	0	0.172178	0	0	0	9.76666	0
CUFF.11154	A03:23914432-23920763	5.84906	6.15427	0.0249927	0.0744824	0.109397	0	0	9.23058
CUFF.11155	A03:23945066-23947665	4.00047	7.00677	2.76317	14.4413	26.4081	41.9213	0	79.2084
CUFF.11156	A03:23846910-23851390	3.89042	3.8943	8.51377	19.6908	19.8682	11.3107	6.90129	5.38606
CUFF.11157	A03:23846910-23851390	5.38653	4.94775	6.77272	4.46324	6.22667	3.3992	3.93855	2.77929
CUFF.11158	A03:23881335-23884508	21.147	22.3982	26.8338	31.9043	36.4697	25.2316	87.3727	60.1617
CUFF.11159	A03:23727245-23734376	7.20845	8.43554	9.78178	4.67998	6.94333	6.77366	9.25877	6.08516
CUFF.1116	A01:6477846-6481251	3.39798	4.69754	1.75163	2.97512	2.76837	0.225316	0.0831345	7.04413
CUFF.11160	A03:23956415-23960189	20.0844	25.4965	6.49276	7.15058	7.64874	6.37252	0.986034	4.0329
CUFF.11161	A03:23997398-24001996	17.2817	19.5745	8.91154	2.33611	2.58174	9.74615	2.65541	1.62982
CUFF.11162	A03:24024040-24025881	10.8526	15.4432	0.975928	0.447432	0.876272	4.80457	7.51777	3.00355
CUFF.11163	A03:24019423-24021405	23.0755	26.6022	8.60474	37.3262	48.5235	3.04174	0.236296	0.922801
CUFF.11164	A03:24006285-24007976	11.8129	16.0793	186.611	335.829	567.927	47.3987	44.0292	59.3499
CUFF.11165	A03:24052948-24053437	0	0	0	1.99834	0.234277	3.39821	0	0
CUFF.11166	A03:24060710-24061257	0	0	0	0	0.190115	0	12.9932	0
CUFF.11167	A03:24013264-24014531	44.9289	28.8456	14.0836	120.175	70.9622	8.83766	0.260623	78.5194
CUFF.11168	A03:24072379-24072757	0	0	0	2.48973	0	11.5138	6.99421	1.29799
CUFF.11169	A03:24064161-24064991	0	0	0	0	0	0	27.0783	0
CUFF.1117	A01:6443877-6447006	18.9772	11.7422	6.17225	5.15562	5.85998	13.5502	26.9553	29.4045
CUFF.11170	A03:24039139-24040987	16.692	17.3617	5.38173	3.63871	3.41713	1.4411	2.46708	4.37137
CUFF.11171	A03:24042520-24045644	23.0205	19.4934	19.3833	13.4956	12.6154	2.25399	3.61909	0.882289
CUFF.11172	A03:24003021-24005690	5.37562	3.05956	6.25496	3.2614	3.05752	2.79006	3.19768	0.120339
CUFF.11173	A03:24008364-24010067	19.7528	33.521	27.1242	27.5908	52.9541	21.2498	18.5157	77.8498
CUFF.11174	A03:24028894-24038189	14.6711	15.7486	12.9338	12.9559	10.8697	41.5714	18.6656	26.9471
CUFF.11175	A03:24073299-24074148	31.0284	15.4522	14.6465	40.1524	27.9754	19.3064	50.4761	43.2526
CUFF.11176	A03:24105865-24109215	2.09421	2.47588	0	0.43535	0.221058	0	0	0.60021
CUFF.11177	A03:24078027-24081568	1.97974	2.04915	0.811225	2.49286	1.61864	1.24061	0.80579	10.8241
CUFF.11178	A03:24124128-24127411	0.078397	0.0369525	0	0.0544319	0.0263811	77.3426	0	0.280974
CUFF.11179	A03:24121881-24123669	0.900153	1.27304	0.899598	1.12325	1.06596	20.622	42.1028	59.2135
CUFF.1118	A01:6443877-6447006	148.807	139.117	87.6929	21.7705	23.0296	11.5079	11.2587	252.734
CUFF.11180	A03:24099792-24101066	37.8224	25.418	18.9446	46.6822	27.9953	35.8205	52.0715	48.7551
CUFF.11181	A03:24087715-24089959	8.4833	8.50295	1.99827	14.2901	12.0603	7.53215	7.51954	16.6015
CUFF.11182	A03:24090262-24099723	0.263686	0.269677	1.56135	3.38425	4.01508	1.57193	0.851414	1.51187
CUFF.11183	A03:24111658-24119637	1.90365	1.72787	0.622471	0	1.05225	2.38133	2.7006	8.05467
CUFF.11184	A03:24074458-24075654	21.4457	22.0426	20.3854	24.1904	22.6594	19.2705	33.802	58.606
CUFF.11185	A03:24082623-24087187	25.8489	24.4246	21.8161	23.8071	16.2499	17.7872	28.5903	10.267
CUFF.11186	A03:24131822-24134864	0	0.0412086	0	0	0	155.804	0	0.312422
CUFF.11187	A03:24162510-24163731	3.00966	3.66047	0.775416	0.297907	0.53051	0.808586	1.02113	1.84836
CUFF.11188	A03:24213493-24214028	0	0	0.398899	0	0.593492	6.99935	0	0
CUFF.11189	A03:24201489-24203341	0.107878	0.213029	0.155683	0	0	4.52125	0	0.154589
CUFF.1119	A01:6461152-6465323	26.9416	39.7565	126.976	130.454	164.752	20.6607	7.25173	12.2335
CUFF.11190	A03:24215191-24216155	0	0	0	0	0	25.5215	0	0.207872
CUFF.11191	A03:24198905-24201429	2.3657	29.6886	26.6002	1.81835	27.2069	4.78184	8.33706	1.93794
CUFF.11192	A03:24259452-24260150	0	0.356841	1.64226	2.38762	3.31539	5.73319	1.35967	0
CUFF.11193	A03:24248454-24250518	2.64897	3.63062	5.6737	3.88162	5.81574	4.70507	4.52582	2.25027
CUFF.11194	A03:24217262-24220877	0	0.0192308	7.40425	3.8484	4.94259	7.90944	0.194626	0.0584293
CUFF.11195	A03:24257531-24259203	10.2844	12.7505	23.5843	16.0176	22.7494	7.2509	12.7071	1.88011
CUFF.11196	A03:24138113-24142421	1.51774	3.36831	1.19549	0.347312	0.477771	0.179761	0	2.27117
CUFF.11197	A03:24187558-24188949	0.156566	0	3.95779	56.1108	39.3207	8.39289	1.9755	15.9247
CUFF.11198	A03:24191371-24194085	10.8358	10.1997	10.3746	17.2682	12.0117	17.2113	21.1397	33.0962
CUFF.11199	A03:24143659-24147780	3.04201	2.7737	3.00645	3.09657	2.4405	3.81596	7.73818	1.23618
CUFF.112	A01:584995-587237	2.01487	1.68987	25.723	7.35979	8.71601	1.37114	1.85495	1.21611
CUFF.1120	A01:6497696-6498233	0.343642	0.60769	0	0	0	0	0	4.91732
CUFF.11200	A03:24250783-24257442	10.4576	12.5717	11.899	9.83633	10.8152	10.5602	12.4281	8.92312
CUFF.11201	A03:24224936-24232795	4.44459	7.46266	8.14345	4.18414	4.73149	6.45062	3.6305	4.10625
CUFF.11202	A03:24224936-24232795	9.46246	6.98176	13.3863	21.3201	17.7811	15.7256	15.2654	28.6235
CUFF.11203	A03:24287354-24288406	3.7042	3.01619	0.796729	0	0	0	0	0
CUFF.11204	A03:24293960-24295364	61.6648	75.8847	81.8241	130.002	145.699	120.883	79.8457	161.489
CUFF.11205	A03:24381536-24383123	0.507483	0.97233	1.48577	1.58442	1.21501	0.136632	0.201581	1.0002
CUFF.11206	A03:24379551-24380377	2.4902	2.23245	3.32226	2.48997	3.38944	4.30512	4.58876	12.0908
CUFF.11207	A03:24289814-24292501	14.53	13.5598	21.4096	20.7911	20.0756	15.2277	12.5724	28.0791
CUFF.11208	A03:24383661-24386776	5.65899	4.78732	2.71252	2.05457	1.44165	0.917318	1.17782	1.64377
CUFF.11209	A03:24280266-24286316	38.5038	35.3816	1.68709	0.490433	0.535783	0.108777	1.9266	0
CUFF.1121	A01:6519321-6519545	0	89.8906	0	0	0	0	40.1773	0
CUFF.11210	A03:24373627-24379376	0.630507	1.0753	2.5204	2.76255	2.87646	2.72121	0.386508	1.98179
CUFF.11211	A03:24274134-24279950	0.494713	0.894207	15.2466	11.6625	12.8783	14.0697	10.319	1.87399
CUFF.11212	A03:24350741-24371568	4.4809	4.15118	5.69994	1.01749	2.65732	0.56205	0.867996	0.848664
CUFF.11213	A03:24350741-24371568	3.75392	2.93981	0.872895	1.48294	0.55206	0	0	0
CUFF.11214	A03:24306737-24327154	8.01087	7.40363	2.67066	0.393089	0.591442	11.3972	1.75137	15.2894
CUFF.11215	A03:24403579-24404786	0.521657	0.42311	0.289099	1.44669	0.543916	1.77699	3.58498	6.85325
CUFF.11216	A03:24388631-24389821	0.296051	0	0.755335	0	0	3.18287	0	0.282842
CUFF.11217	A03:24461245-24461437	0	0	0	0	0	0	80.3774	0
CUFF.11218	A03:24457250-24457694	0	0	0	0	0	0	213.118	0
CUFF.11219	A03:24508710-24509239	0	0	0	0	0	8.91006	84.7094	0
CUFF.1122	A01:6507223-6508582	0.345811	1.20117	0	0	0	0	0	10.0756
CUFF.11220	A03:24519923-24521089	0.0905639	0.0441819	0.603586	0.753387	0.757312	5.25983	0.143585	0
CUFF.11221	A03:24529345-24530355	3.87424	6.16182	2.381	1.19306	1.13828	2.42867	4.94139	0.616863
CUFF.11222	A03:24454508-24455683	0	0	0.180626	0	0	0.192328	92.4545	0
CUFF.11223	A03:24449343-24449954	0.83043	1.43082	0.956601	0.573664	1.1016	0.222037	1.63064	0.891957
CUFF.11224	A03:24510118-24512420	9.45291	12.254	18.9827	9.41578	11.2013	11.252	14.6948	12.8897
CUFF.11225	A03:24559131-24560617	61.6114	67.7462	49.6995	74.0081	72.5605	40.7711	53.073	38.8979
CUFF.11226	A03:24555917-24559073	17.0431	16.3307	16.1444	15.6645	18.1122	24.0167	17.4252	11.2345
CUFF.11227	A03:24560776-24562436	18.5137	18.7025	18.9646	19.5976	19.9306	14.2153	10.635	10.4958
CUFF.11228	A03:24391582-24394912	6.99016	3.34928	1.09886	1.62443	1.70999	17.5544	16.1613	18.8883
CUFF.11229	A03:24391582-24394912	112.039	140.559	63.4662	13.308	20.5564	7.04313	12.3669	253.327
CUFF.1123	A01:6521948-6528339	0	0	0	0	0	0	10.0835	0
CUFF.11230	A03:24437487-24440069	26.8484	31.0209	32.9655	19.7381	25.0779	16.3956	10.8605	23.1409
CUFF.11231	A03:24564648-24570720	0.728916	1.02278	1.04067	1.64228	2.27051	1.76397	1.30013	1.17524
CUFF.11232	A03:24564648-24570720	155.75	257.563	84.2622	44.8639	85.6174	3.62675	46.546	58.1284
CUFF.11233	A03:24534273-24537445	1.2512	0.979253	0.187669	0	0.276603	0	0.40683	0
CUFF.11234	A03:24534273-24537445	29.0174	31.3203	7.83994	2.29076	3.49615	6.62188	6.94185	8.72959
CUFF.11235	A03:24537484-24543326	1.81925	2.32913	2.27226	0.40289	0.545421	2.50318	9.53755	1.17183
CUFF.11236	A03:24550479-24552657	5.95822	8.69731	12.7317	10.0582	15.4416	3.10939	2.04985	2.90554
CUFF.11237	A03:24571458-24573068	21.9408	17.6582	20.6427	19.918	22.5718	12.7925	20.6364	27.1011
CUFF.11238	A03:24599299-24601681	0	0.0606537	751.412	18.597	49.8273	0.0461303	0	0
CUFF.11239	A03:24573159-24575852	8.34048	6.10713	8.0806	6.69566	4.9054	7.79672	8.23121	5.61791
CUFF.1124	A01:6561762-6562982	12.363	27.6388	54.9395	32.144	61.7807	63.1743	4.35742	12.0585
CUFF.11240	A03:24582422-24582570	0	5578.74	0	0	0	0	0	0
CUFF.11241	A03:24609734-24610705	1.78964	1.40775	0.0622451	0	0	0	0	0
CUFF.11242	A03:24594443-24595210	0	0	34.9308	0.21075	0.221676	4.89911	0.720808	0.436334
CUFF.11243	A03:24684083-24685183	1.00526	1.59109	0.205	0.277831	0	0.645282	0.947983	0
CUFF.11244	A03:24701233-24703193	46.8723	58.0495	3.51834	5.01046	4.92799	0.972403	0.159471	508.643
CUFF.11245	A03:24738674-24739553	3.96278	2.81549	0.24898	1.06222	0.64	0.13724	0.202075	2.56423
CUFF.11246	A03:24736446-24738565	1.45416	1.53526	0.340021	0.252247	0.248203	0.0652607	0	2.17126
CUFF.11247	A03:24612240-24616917	13.6237	19.794	2.71421	3.23413	3.97405	8.52953	1.03538	0.802371
CUFF.11248	A03:24723387-24725405	15.0164	19.0344	15.071	20.599	25.0389	44.6966	34.8306	40.2364
CUFF.11249	A03:24751368-24754353	28.0588	32.7979	14.3002	36.6627	38.3755	4.54871	1.79994	11.0382
CUFF.1125	A01:6573236-6573927	3.25591	7.14359	0.205559	0	0.310005	0	0	1.55284
CUFF.11250	A03:24743117-24745088	28.1872	41.5391	8.79023	3.63149	5.43071	21.1008	17.0563	24.3375
CUFF.11251	A03:24725648-24727883	8.46791	6.93925	6.11401	17.6722	16.0632	9.90727	8.73887	7.7767
CUFF.11252	A03:24576583-24578744	21.0214	31.7934	54.1117	20.7021	36.1787	23.9923	12.0087	42.1077
CUFF.11253	A03:24644253-24647302	12.6676	12.3136	1.01093	2.64927	1.96314	4.41421	6.80399	0.994964
CUFF.11254	A03:24761793-24762479	2.47436	1.28246	0.0887206	0.977648	0.523766	0	0.556628	3.2911
CUFF.11255	A03:24762822-24764958	2.69137	3.06615	1.12075	0.633317	1.23329	0.344178	11.5404	0.392358
CUFF.11256	A03:24775079-24776714	39.994	46.1823	0	0	0.0838015	0.1982	0.292435	20.8383
CUFF.11257	A03:24779430-24780888	84.7187	142.342	140.56	158.026	212.858	119.462	98.121	208.25
CUFF.11258	A03:24796074-24797464	8.68877	5.90626	0.188513	0.552784	0.551357	0.343116	68.0521	0.228497
CUFF.11259	A03:24788275-24790305	5.55291	5.50791	7.30908	9.91873	8.72432	9.1918	9.48007	8.75507
CUFF.1126	A01:6577722-6579019	2.86573	3.8936	4.09682	2.43556	5.06168	1.64932	2.07563	0.947018
CUFF.11260	A03:24838193-24839237	0.742503	0.803002	1.44258	0.857028	1.14731	0.930195	0.391373	0.354633
CUFF.11261	A03:24816424-24821011	21.9775	23.2826	0.363494	0.204155	0.64191	0	0	1.26789
CUFF.11262	A03:24810009-24811655	5.42265	7.56789	3.60317	4.57805	5.64889	169.401	35.9188	27.7089
CUFF.11263	A03:24829209-24832151	1.2167	1.53525	2.84008	0.625645	1.06564	1.2629	1.29067	1.292
CUFF.11264	A03:24801504-24809524	5.1524	4.34928	2.38744	2.43208	2.16779	1.41643	3.48616	0.965582
CUFF.11265	A03:24792451-24795793	0.694513	0.745731	1.94563	1.52613	1.18326	9.85061	2.39196	0.248884
CUFF.11266	A03:24798360-24800373	0.362557	0.0883876	5.00696	170.717	133.275	5.66065	0.994068	0.389701
CUFF.11267	A03:24832286-24836790	0.606017	0.875774	1.30536	0.398672	0.512654	0.601185	0.69574	0.731579
CUFF.11268	A03:24813371-24815794	11.6768	10.334	14.0925	20.0754	18.6935	6.83568	5.79664	6.48635
CUFF.11269	A03:24843281-24844365	0	0	0	0	0	1.64566	0	0
CUFF.1127	A01:6540750-6543311	21.4995	18.226	18.3141	14.8486	12.8116	18.2322	20.3283	20.7837
CUFF.11270	A03:24855164-24855474	0	0.574317	0.516318	0.945109	2.48053	0	0	16.8482
CUFF.11271	A03:24855719-24856628	0.12256	0.122248	0.0594858	0	0.0873321	0.131614	0	3.16101
CUFF.11272	A03:24898592-24899041	5.29563	0	19.5756	2.33066	0	8.78857	7.41471	25.0487
CUFF.11273	A03:24844647-24847429	8.75193	15.8344	11.1637	2.54214	3.79514	5.83575	53.9512	52.2124
CUFF.11274	A03:24883993-24885317	0.123579	0	2.40072	0	0	0	2.73585	0
CUFF.11275	A03:24960649-24961042	0	0	0	0	0	0	14.9827	0
CUFF.11276	A03:24973599-24973931	0	0	0	0	0	0	19.879	0
CUFF.11277	A03:24959216-24959686	0	0	0	0	0	0	21.4032	0
CUFF.11278	A03:24870234-24872944	2.44006	2.40032	9.62979	4.98955	7.91057	4.42559	0.102019	0.920401
CUFF.11279	A03:25012516-25013428	3.59844	0.940509	2.52941	1.65698	2.46158	0.295138	0.376096	11.1075
CUFF.1128	A01:6567470-6571380	0.229343	0.0540157	5.18706	11.0406	9.69207	41.2971	0.791108	0.438382
CUFF.11280	A03:25042238-25043663	0.753109	1.2596	0	0	0	0	0	1.19929
CUFF.11281	A03:24995225-24997732	0.0536578	0	0.478193	1.19172	0.692849	0.11563	0.0853236	0.0769184
CUFF.11282	A03:25000156-25001590	1.77962	1.40528	1.23945	1.08629	0.881117	1.53266	0.113034	4.59136
CUFF.11283	A03:25020878-25023694	1.28809	1.09555	0.536562	3.63655	3.1576	0.370284	0	0.800174
CUFF.11284	A03:24947227-24950818	31.1058	29.9346	31.5614	29.7655	26.966	14.4205	27.6929	69.9954
CUFF.11285	A03:24861063-24864889	6.56574	6.51272	3.76434	4.12109	4.61209	5.59991	6.91026	7.33875
CUFF.11286	A03:25044070-25045346	1.48128	1.12977	0	0	0	0	0	0.816379
CUFF.11287	A03:25013685-25016414	2.72732	3.74423	6.43311	5.58995	6.54412	0.653334	0	8.00572
CUFF.11288	A03:25078187-25079702	15.7123	18.04	0.28245	0	0.0916851	0.0719929	15.7182	0.38334
CUFF.11289	A03:25073352-25074806	0.415911	0.870298	0.149701	0.288209	0.511932	1.89991	0.658709	2.08604
CUFF.1129	A01:6545740-6548353	28.1074	22.1295	8.89448	9.3939	6.31326	17.8709	16.0842	19.0357
CUFF.11290	A03:25084005-25085333	0	0	0	0	0	0	3.58026	0
CUFF.11291	A03:25080947-25082794	0	0	0	0	0	0	9.65189	0
CUFF.11292	A03:25087923-25089823	0	0	0	0	0	0	6.972	0
CUFF.11293	A03:25069507-25070652	1.78136	5.4176	3.12186	1.09416	4.46858	1.90605	4.04508	1.41737
CUFF.11294	A03:25092031-25093467	28.0051	28.7003	12.5996	20.4693	30.8397	8.27632	15.6055	5.77031
CUFF.11295	A03:25100886-25106279	0.148391	0.335273	2.43193	0.68318	0.594479	0.795635	0	0.0467898
CUFF.11296	A03:25100886-25106279	1.41917	1.71609	0.125621	0.167588	0	0.392852	1.08902	4.96588
CUFF.11297	A03:25050922-25053630	1.03228	0.806909	7.00846	10.0324	8.00465	0.435402	0.0714163	4.95417
CUFF.11298	A03:25055975-25063475	2.95573	1.71481	7.56267	10.8842	9.36507	13.9392	2.84539	22.9243
CUFF.11299	A03:25055975-25063475	0	0	2.09127	3.05043	3.17383	0.147993	0.217513	4.53773
CUFF.113	A01:635300-636290	0	0	0.0595738	0	0	0	0	4.74803
CUFF.1130	A01:6545740-6548353	1.79213	3.13238	0.692945	0	0.682087	0.39896	0	0.17487
CUFF.11300	A03:25094724-25095982	5.10634	3.04832	0.143818	0.41634	0.210703	2.79857	3.17245	2.7262
CUFF.11301	A03:25108636-25109226	4.32368	5.59871	4.49934	7.433	2.77534	16.4499	6.15231	9.79501
CUFF.11302	A03:25118264-25118982	0	0.983424	0.447542	1.73179	4.24225	0.665317	3.85925	44.4305
CUFF.11303	A03:25119132-25119655	0.261115	0.144139	1.24605	2.52126	4.33018	0.278549	1.63387	30.2799
CUFF.11304	A03:25111693-25112275	52.3109	13.4672	15.3802	42.5622	17.7725	37.1231	41.0112	32.838
CUFF.11305	A03:25143004-25143649	0.384753	1.8153	0.585201	0.53182	1.29761	0.205897	0	1.65319
CUFF.11306	A03:25155680-25158428	0	0	0	0	0	14.6511	0	0.0855141
CUFF.11307	A03:25179745-25181785	14.7075	16.4755	0.037597	0	0.164941	0	0	0.797601
CUFF.11308	A03:25153362-25154829	6.75242	6.65538	4.53984	3.29605	3.72297	0	0	29.7123
CUFF.11309	A03:25119765-25122510	19.8839	27.136	25.7901	11.9567	20.7082	6.68311	10.569	0.917199
CUFF.1131	A01:6510937-6514966	14.9489	18.7868	9.50856	4.08693	3.72469	2.70253	17.5439	4.92829
CUFF.11310	A03:25228253-25232190	2.687	0.921461	0.687512	0.192953	0.0626556	0.0499331	1.03192	0.0664121
CUFF.11311	A03:25134727-25138481	69.2297	79.0451	36.9806	38.303	47.6505	5.9183	1.7062	9.9595
CUFF.11312	A03:25168748-25170923	19.0301	15.7239	11.9541	15.2067	14.2864	12.7259	75.9366	32.6625
CUFF.11313	A03:25252718-25255636	39.107	37.416	35.8495	40.303	31.5364	39.8229	36.7196	17.8647
CUFF.11314	A03:25113140-25117551	40.3903	39.2843	39.3613	34.9225	33.5807	31.6032	53.993	15.149
CUFF.11315	A03:25193734-25219241	27.9922	29.1798	0	0	0.0885608	0	0	2.59581
CUFF.11316	A03:25256145-25257113	0	3.03885	0	0	0	0	0.594321	0
CUFF.11317	A03:25306591-25307329	0.4464	0.119712	0	0	0	8.34871	1.40077	1.27847
CUFF.11318	A03:25273355-25274408	2.96691	2.36475	0.833834	0.708982	0.718747	3.51912	2.26874	4.1051
CUFF.11319	A03:25319216-25319998	177.882	178.432	19.3321	26.0996	30.9311	156.705	249.569	19.5704
CUFF.1132	A01:4951741-5168243	11.5417	18.1598	37.643	14.0856	20.758	12.3658	3.91114	4.87897
CUFF.11320	A03:25340168-25341435	11.0064	7.72934	1.40058	1.1391	0.796689	0.176753	0	0.588601
CUFF.11321	A03:25329932-25331234	131.189	68.8026	77.4074	197.167	139.633	75.0434	74.3968	127.846
CUFF.11322	A03:25275794-25277094	40.5119	48.1043	62.5932	66.4895	90.511	74.5202	68.785	25.0243
CUFF.11323	A03:25257689-25258996	43.9919	20.8537	22.0835	40.9383	12.3481	44.2621	28.7053	24.7273
CUFF.11324	A03:25321961-25325431	3.74261	4.50245	0.0331778	0	0.0241678	0.0388067	0	13.878
CUFF.11325	A03:25345514-25346963	1.26616	0.643153	0.132343	0.195174	0.193376	0.0757291	0.111704	3.83128
CUFF.11326	A03:25376081-25377748	1.92061	2.52413	8.38951	4.16457	6.10326	1.68083	0.286165	2.58096
CUFF.11327	A03:25394894-25395641	25.9033	23.5083	34.4644	64.4092	49.1324	23.7798	39.0121	31.11
CUFF.11328	A03:25399895-25401336	11.3285	20.0508	12.096	9.42592	14.3777	0.541693	0	7.45658
CUFF.11329	A03:25416431-25417247	4.35628	4.04544	0.344814	1.36179	1.21702	0.301553	1.55343	4.02663
CUFF.1133	A01:4951741-5168243	0.296748	2.18958	1.1281	0.408896	0.482068	0	1.38876	0
CUFF.11330	A03:25356241-25358776	1.69826	1.66447	1.78672	3.48718	2.42371	0.438846	0.431577	6.52364
CUFF.11331	A03:25397090-25399607	18.7151	16.7289	18.0148	17.1605	15.3745	2.25489	1.14351	9.37959
CUFF.11332	A03:25417757-25418556	2.16591	1.02377	0.142063	6.79576	2.19449	0.929393	0	26.6862
CUFF.11333	A03:25412216-25415090	10.9334	12.332	15.9828	11.8271	12.2135	16.2348	12.1581	25.619
CUFF.11334	A03:25421854-25422886	0.629002	0.671396	3.82561	33.7065	38.1438	19.6053	5.47871	23.4357
CUFF.11335	A03:25359645-25362311	3.5191	3.73484	8.82272	11.0162	11.8931	5.58544	8.30831	8.88222
CUFF.11336	A03:25407754-25410900	14.2961	16.6936	20.3479	33.4717	41.6317	22.872	21.2684	3.46437
CUFF.11337	A03:25477997-25479092	23.4248	49.5203	29.5366	6.76479	24.6047	5.56181	32.4785	34.4089
CUFF.11338	A03:25423509-25425447	11.3011	5.52643	3.45955	4.42531	2.47615	6.64259	5.66623	12.5783
CUFF.11339	A03:25522573-25523480	1.38345	0.906932	0.474609	0	0.598137	0.148452	0.218512	0.79284
CUFF.1134	A01:4951741-5168243	1.61417	13.0515	0	0	0	0	0	0
CUFF.11340	A03:25435277-25436206	1.55064	2.37412	0.462226	0.495708	0.423996	5.2526	2.26421	8.03304
CUFF.11341	A03:25479987-25482966	0.27189	0.214457	0	0	0	0.0488442	10.0945	0.129922
CUFF.11342	A03:25504808-25507757	1.19206	2.02432	0.560614	0.583685	0.578215	16.1552	39.1967	4.42227
CUFF.11343	A03:25432381-25435045	2.14175	1.36197	2.50034	0.383406	0.569302	10.7113	1.20696	0.792216
CUFF.11344	A03:25517989-25519684	33.5096	38.8731	7.58632	10.291	6.67772	8.16008	17.5979	15.7804
CUFF.11345	A03:25473658-25477815	6.16921	8.51572	6.42866	5.11025	6.48559	10.1964	6.85359	23.329
CUFF.11346	A03:25451761-25461383	0.0399942	0.037528	1.41557	6.17758	4.25852	11.6943	0.0633454	0.285237
CUFF.11347	A03:25451761-25461383	7.86497	5.008	0.975657	1.58844	0.242692	1.98354	1.77842	9.01677
CUFF.11348	A03:25446081-25450227	62.8811	69.2271	8.02255	7.01731	8.19176	4.78983	2.46039	4.33679
CUFF.11349	A03:25530405-25533419	0.0834219	0.196931	0.135042	3.88039	2.86814	0.179869	0.0663878	0.119591
CUFF.1135	A01:4951741-5168243	3.95743	2.92525	0.92979	0.498366	1.45	0.51519	1.51752	0.687339
CUFF.11350	A03:25540346-25542392	0.469389	0.322329	0.873702	0.50676	0.247842	2.80987	5.80585	0.822385
CUFF.11351	A03:25534670-25535462	27.4618	23.3987	11.0787	40.5937	39.9062	43.3962	61.9183	1.72101
CUFF.11352	A03:25546119-25547645	0.822596	1.82921	0.30473	0.506879	0.38237	0.196598	0.289801	2.48877
CUFF.11353	A03:25555857-25556368	0.270626	2.10687	0	0	0	0.577129	2.11515	0.38742
CUFF.11354	A03:25577134-25579758	0	0	0.022393	0	0.0653149	0.0519814	190.361	0
CUFF.11355	A03:25588223-25589571	2.19965	0.722636	0.779042	0.434808	1.14753	4.04268	2.97356	5.62702
CUFF.11356	A03:25548099-25551590	1.76731	2.20058	0.93394	0.664704	0.618509	0.833754	1.46561	0.211136
CUFF.11357	A03:25543030-25545165	5.38661	5.75509	2.17117	11.9374	11.1032	2.71132	3.33281	16.0432
CUFF.11358	A03:25557537-25559641	2.87312	6.05185	3.77477	0.848305	1.8788	10.9296	8.54883	46.7913
CUFF.11359	A03:25591815-25593933	1.29477	2.46029	1.69325	2.09553	1.58366	3.56196	2.05583	2.1651
CUFF.1136	A01:4951741-5168243	24.2669	23.4721	11.9527	32.6193	26.2582	20.6878	24.3454	6.01789
CUFF.11360	A03:25560585-25565914	24.3206	37.7297	6.12588	3.48505	4.48145	1.67617	24.8294	18.6969
CUFF.11361	A03:25560585-25565914	2.70219	2.20052	1.09389	2.53588	2.66821	0.666779	1.45596	0.323016
CUFF.11362	A03:25620583-25621227	1.92792	1.01099	3.32419	3.46426	2.8907	1.03169	0	4.97028
CUFF.11363	A03:25608412-25611973	3.95681	3.61795	4.38116	3.28447	4.74025	6.2305	5.58221	11.3717
CUFF.11364	A03:25608412-25611973	0.789793	2.06388	1.903	2.94348	2.60409	3.59357	1.5784	4.61996
CUFF.11365	A03:25615144-25619695	5.3302	7.31867	8.59834	4.77288	6.82506	10.5127	5.08582	10.5068
CUFF.11366	A03:25615144-25619695	0.789393	0	0.316458	0.305797	0.201848	1.56058	0	0.84324
CUFF.11367	A03:25664359-25667267	0	0	0.45133	0.666323	0.282587	2.7332	0.326903	0.196683
CUFF.11368	A03:25642433-25644096	1.59404	4.6655	8.62125	7.4341	14.5342	5.55266	8.15426	10.5587
CUFF.11369	A03:25624194-25627372	33.2275	40.3801	138.195	284.076	373.535	54.7882	60.7483	56.8192
CUFF.1137	A01:4951741-5168243	0	0	0	0	0	0	13.0849	0
CUFF.11370	A03:25628056-25633358	21.6639	25.967	31.6784	19.8561	26.1939	23.7335	24.7075	29.2591
CUFF.11371	A03:25659965-25663240	0.108267	0	62.2327	83.4274	80.738	0.192858	0	17.9633
CUFF.11372	A03:25639641-25642192	4.85047	4.94787	3.17717	12.7026	14.2535	0.750608	2.77122	1.48349
CUFF.11373	A03:25653534-25657555	19.2728	19.6331	15.8556	14.8548	13.2326	28.5701	39.8412	41.0925
CUFF.11374	A03:25667491-25672567	3.30067	3.41557	4.16442	3.52714	3.26786	5.64305	6.35274	5.86068
CUFF.11375	A03:25648752-25653430	8.58281	6.08661	6.22514	6.4364	4.3003	7.51923	10.6872	8.13676
CUFF.11376	A03:25648752-25653430	0.385829	1.55084	1.959	0.267682	1.62851	0.207748	0.510825	0.737383
CUFF.11377	A03:25644735-25648463	2.61558	2.38354	3.6072	3.32846	2.52994	7.43361	4.73371	7.07274
CUFF.11378	A03:25644735-25648463	0	0.409533	8.78122	43.0997	42.0037	12.8238	15.9086	2.62083
CUFF.11379	A03:25673494-25675290	0.415103	2.06782	1.21928	0.576072	2.02257	0.958134	0.471259	0.935027
CUFF.1138	A01:4951741-5168243	0	0	0	0	0	0.103921	5.05435	0
CUFF.11380	A03:25681065-25682291	5.57916	4.93432	3.75427	4.13043	5.55369	3.83741	10.0228	3.1391
CUFF.11381	A03:25682943-25684514	18.399	18.9402	13.4706	10.4769	12.8307	18.0695	15.2842	17.5305
CUFF.11382	A03:25708518-25711469	19.8373	20.6691	24.2845	36.3337	30.7393	54.1265	60.245	69.6346
CUFF.11383	A03:25712595-25714831	3.66908	4.45138	10.9586	4.16515	6.72304	2.29862	0.847736	13.2912
CUFF.11384	A03:25717576-25719593	8.81068	12.4081	91.3635	295.128	362.195	29.3687	11.7555	28.4967
CUFF.11385	A03:25750124-25752473	9.49698	8.41495	10.1285	13.4533	9.19531	15.518	10.8661	10.0904
CUFF.11386	A03:25722717-25724877	6.23555	8.52098	1.39007	1.01828	1.06735	2.99244	0.91662	0.525796
CUFF.11387	A03:25694259-25697924	229.866	247.108	49.3483	69.522	77.0988	18.1142	53.6872	14.1374
CUFF.11388	A03:25700987-25707960	11.5021	14.0786	14.0129	8.83031	8.90317	17.0696	9.03261	12.7891
CUFF.11389	A03:25741319-25744072	27.099	28.0884	33.2463	26.2635	30.4923	16.444	19.5397	9.34242
CUFF.11390	A03:25752656-25753727	0.300711	0.541481	0.335975	0.138935	0.70319	0.323273	0.476399	0
CUFF.11391	A03:25731153-25735158	3.41833	2.96732	4.46586	1.10517	1.33993	3.30591	4.74175	0.92946
CUFF.11392	A03:25744200-25748629	17.587	12.6128	9.79529	15.4771	10.9631	11.2703	16.394	12.0919
CUFF.11393	A03:25755684-25756928	349.406	675.877	474.086	193.816	491.647	194.089	189.278	209.728
CUFF.11394	A03:25762242-25763580	8.43344	6.20356	0.802199	10.3018	8.78416	41.9691	17.9161	11.2898
CUFF.11395	A03:25769919-25771545	4.54644	2.48215	0.726006	1.26031	0.921907	8.36284	1.92059	3.04047
CUFF.11396	A03:25772594-25774348	54.7979	42.2106	0.333737	0.797476	0.652833	12.6144	0	0.824806
CUFF.11397	A03:25759678-25761441	52.703	52.5894	97.3694	99.7302	105.387	30.8232	45.2479	10.1609
CUFF.11398	A03:25783727-25785744	42.0359	42.2483	32.0025	54.7045	58.0879	65.4714	34.8988	100.38
CUFF.11399	A03:25737258-25739581	55.0729	49.5864	46.3188	56.123	57.7479	41.1179	58.3757	31.3332
CUFF.114	A01:600317-602315	4.36831	7.52152	14.5913	6.74547	11.1393	6.98213	1.63956	2.39223
CUFF.1140	A01:4951741-5168243	0.222504	0.189441	0.144309	0.12357	0.0601114	1.9667	0	0.0637941
CUFF.11400	A03:25764761-25768873	0.335079	1.08782	3.67747	2.15195	2.93709	2.84489	7.66678	0.180126
CUFF.11401	A03:25859013-25859458	21.3207	25.0282	41.0463	12.5751	52.8963	6.8342	25.2588	26.1512
CUFF.11402	A03:25811223-25812392	2.28807	1.66408	41.61	300.899	211.124	21.7854	11.0637	31.9614
CUFF.11403	A03:25857378-25858743	29.0794	56.0174	57.3603	22.8851	45.6136	20.8388	29.1787	22.3511
CUFF.11404	A03:25870419-25870989	4.59041	8.90551	0.476766	0	0.176889	0	0	0.328657
CUFF.11405	A03:25872325-25873001	4.68819	4.87237	0	0	0	1.1586	0	0
CUFF.11406	A03:25874642-25875672	11.1386	9.31975	71.5568	274.946	253.703	13.3268	25.7935	37.6457
CUFF.11407	A03:25905677-25906705	0.116172	0.807542	0.224664	0	0	0.499169	0.919061	0.998789
CUFF.11408	A03:25843111-25844922	0	0	0	0	0	0	17.5607	0
CUFF.11409	A03:25897312-25898518	3.21626	4.08943	2.71169	2.80527	3.04835	5.11768	4.52243	8.53438
CUFF.1141	A01:4951741-5168243	4.7631	6.03481	15.822	4.77708	4.57521	16.3452	3.91206	4.98583
CUFF.11410	A03:25900019-25902284	15.2511	21.6647	10.7936	4.52498	4.69888	8.69172	8.08258	15.1289
CUFF.11411	A03:25859808-25864162	4.35628	4.23263	2.42191	3.37333	3.53016	7.22511	8.60012	10.3283
CUFF.11412	A03:25883404-25886784	15.1016	11.687	3.74971	1.91436	2.37129	3.09016	26.191	46.557
CUFF.11413	A03:25883404-25886784	2.26486	2.60184	1.7573	2.86651	3.04968	1.42966	0.866634	0.552858
CUFF.11414	A03:25907372-25910133	28.5191	27.5999	31.8721	45.8971	39.9239	16.5712	30.4975	16.5173
CUFF.11415	A03:25813077-25814776	0.303909	0.256906	11.1511	31.9322	41.8815	10.1399	3.97973	7.07825
CUFF.11416	A03:25814785-25820441	18.9304	17.8253	0.159703	0	0.0697919	0	0	7.75409
CUFF.11417	A03:25877084-25880449	0.609691	0.882134	4.00175	10.272	9.93956	2.54164	3.62311	1.22366
CUFF.11418	A03:25832457-25841362	3.03305	3.13268	2.79128	3.91733	2.99278	5.28373	3.30792	2.22101
CUFF.11419	A03:25832457-25841362	0	0	0	0.51967	0.189327	0	6.47424	0.176904
CUFF.11420	A03:25911453-25911677	4.19409	89.8906	327.393	5.48594	130.28	22.6372	275.502	23.7601
CUFF.11421	A03:25912154-25912397	1.44975	0	0	0	0	0	26.9818	0
CUFF.11422	A03:25913342-25914597	0.913607	1.04812	1.41702	1.38216	1.78494	1.25105	0.263517	0.357107
CUFF.11423	A03:25999254-26000070	0.702626	0.212918	0.275851	2.13996	0.608511	0.301553	0.887673	2.61731
CUFF.11424	A03:25943979-25944801	0.854302	1.47848	0.548834	0	1.78885	0	0	0.611709
CUFF.11425	A03:25921164-25923393	11.4957	24.9062	8.60887	5.139	10.522	6.47767	2.56395	15.3562
CUFF.11426	A03:26011538-26012356	0	10.1346	22.117	0	14.8045	1.32332	0	1.85216
CUFF.11427	A03:26004622-26005850	19.5956	40.0461	31.2111	12.5233	19.8748	0.274971	4.45947	2.44211
CUFF.11428	A03:25933310-25935600	6.77783	8.11383	0	0	0.30874	0	0	5.64528
CUFF.11429	A03:26036905-26037489	0	1.15625	0.3565	0	0	6.88929	0.834728	0.779592
CUFF.1143	A01:4951741-5168243	68.9979	107.959	91.837	37.1423	74.0693	41.4685	42.5505	44.1942
CUFF.11430	A03:26049386-26050313	0.717601	1.36909	3.59256	0.828389	1.36073	0.513816	0.378371	0.171374
CUFF.11431	A03:26040953-26041756	0	0	0.141067	0	0	7.84935	3.39762	0.20554
CUFF.11432	A03:26044824-26045846	1.2988	0.781286	0.759865	0.719449	0.372114	0.975981	1.84752	0.744369
CUFF.11433	A03:26054984-26056106	3.50801	3.60161	0	0	0	0	0	0.837778
CUFF.11434	A03:25917459-25919566	26.0436	27.0976	56.3854	140.5	137.962	35.8381	39.4215	44.8431
CUFF.11435	A03:25919714-25920321	15.2978	5.8967	0	0	0	0.224103	3.29144	7.80288
CUFF.11436	A03:26071419-26073216	0	0	0	0	0	5.84544	0	0
CUFF.11437	A03:26089686-26090349	0	0	0	0	0	0.198267	4.37124	0
CUFF.11438	A03:26066518-26068534	47.3806	53.116	17.9763	110.054	127.433	45.1837	53.3963	123.299
CUFF.11439	A03:26050370-26052668	6.49848	4.24795	4.9343	7.47846	5.75749	9.23141	13.4255	11.5218
CUFF.1144	A01:4951741-5168243	22.6309	22.6853	22.6004	30.0403	30.679	18.9999	29.0699	21.0052
CUFF.11440	A03:26103224-26105081	21.6231	17.8926	5.62505	9.86262	8.30158	31.9099	47.4795	41.9888
CUFF.11441	A03:26028301-26031972	3.31492	5.98149	5.40848	4.4012	5.84861	6.04935	5.1623	4.96123
CUFF.11442	A03:26079780-26081753	6.07134	3.1209	1.63884	2.30758	1.37174	14.5292	60.0489	19.2258
CUFF.11443	A03:26098330-26100865	1.3154	1.22606	10.3352	31.6238	45.7708	23.5279	18.6588	2.33814
CUFF.11444	A03:26136778-26138189	1.95454	1.54005	0	0	0	0	0	13.1799
CUFF.11445	A03:26128931-26129740	0.710465	0.862128	1.32619	0.983516	0.923984	1.82936	0	1.22145
CUFF.11446	A03:26145609-26147630	0.969368	1.35617	1.68793	0	0.426692	0.20894	0.771016	0.13896
CUFF.11447	A03:26110506-26112802	24.5769	33.4161	6.12402	20.3758	28.3436	65.8256	46.5628	14.8998
CUFF.11448	A03:26174817-26175812	0	0	0	0	0	2.10223	0	0
CUFF.11449	A03:26177227-26178130	0	0	0	0	0	1.91219	0	0
CUFF.11450	A03:26180008-26180731	0	0	0	0	0	3.69824	0	0.274939
CUFF.11451	A03:26118406-26119519	102.848	122.647	129.73	201.109	254.237	58.9944	112.44	43.6678
CUFF.11452	A03:26113933-26117692	38.4488	49.0059	68.7597	81.863	100.767	31.175	32.3417	23.254
CUFF.11453	A03:26082294-26088385	5.79968	6.72884	5.7894	5.24429	5.23616	4.17342	6.48294	4.74698
CUFF.11454	A03:26082294-26088385	2.76033	4.99189	3.35365	3.52986	5.98272	0.369657	1.37452	0.925445
CUFF.11455	A03:26149353-26153910	7.5105	8.85685	4.25948	4.02289	5.57861	4.65312	4.18669	9.19315
CUFF.11456	A03:26149353-26153910	6.07614	6.50229	3.92363	1.53375	1.89488	2.08677	15.1861	3.53937
CUFF.11457	A03:26161934-26166162	15.8202	20.5043	24.8759	12.9649	18.1596	16.5075	7.24822	22.4119
CUFF.11458	A03:26180884-26183014	0	0	3.5561	3.40254	6.11313	0	0	3.33887
CUFF.11459	A03:26241586-26242070	1.87752	3.84159	2.1891	9.39364	5.52294	1.3125	0.951913	0.894066
CUFF.1146	A01:4951741-5168243	42.0037	24.0748	4.399	3.17306	2.63905	0.956593	2.2134	2.91801
CUFF.11460	A03:26237050-26241170	0.826425	1.24858	0.178689	0	0.04349	0.0684617	0.101005	17.951
CUFF.11461	A03:26200686-26203041	1.15495	0.872854	0.127615	0	0.365104	0.317435	0	7.88756
CUFF.11462	A03:26193797-26196168	14.8841	25.8517	29.1783	20.4937	29.5659	24.9332	15.6478	45.1905
CUFF.11463	A03:26200686-26203041	1.20818	0.684681	0.511977	0.297171	0.676784	1.66363	1.01868	0.42499
CUFF.11464	A03:26247405-26247770	9.76119	4.72195	0	0	0	0	0	0
CUFF.11465	A03:26196837-26198354	2.4582	2.21653	0	0	0	0	0	11.5956
CUFF.11466	A03:26246616-26247184	30.4399	21.6978	54.9905	94.5241	56.3725	0	9.51303	103.37
CUFF.11467	A03:26272323-26272436	21019.1	181893	241726	435153	785861	18017	86376.7	89478.1
CUFF.11468	A03:26263265-26265318	0.155805	0.0753596	0.110419	0	0	0	7.91264	0
CUFF.11469	A03:26265474-26267913	0.109602	0.0541728	0	0	0	0	7.80785	0
CUFF.1147	A01:4951741-5168243	0.816272	0.501238	0.174917	0	0	0	0	0
CUFF.11470	A03:26277393-26279158	0.0703979	0.101635	1.19207	1.75795	1.64505	4.39574	0.111791	0
CUFF.11471	A03:26293762-26295502	0.817658	0.622078	0.0320072	0.189071	0.0935179	0.146728	39.1765	2.63696
CUFF.11472	A03:26313746-26314618	0.903893	2.32905	0	0	0	0	0	0.185015
CUFF.11473	A03:26313040-26313511	6.23111	7.14285	0	0	0	0	0	0
CUFF.11474	A03:26310286-26310812	2.84725	14.2633	2.05555	1.0712	6.73336	0	0.404981	0
CUFF.11475	A03:26300050-26301802	4.90685	10.6101	8.74673	3.57649	15.8073	7.06978	5.71487	4.07033
CUFF.11476	A03:26323599-26325336	5.82124	8.22394	8.98265	4.45614	6.69826	3.60234	4.14505	12.7556
CUFF.11477	A03:26321115-26323246	0.727174	1.05722	21.6438	47.3997	56.9893	5.91196	2.82039	8.56926
CUFF.11478	A03:26325427-26328551	3.31467	3.93447	4.30461	3.08597	3.2852	3.70226	3.99935	5.27188
CUFF.11479	A03:26325427-26328551	0	0	0.165607	1.917	2.3839	0.508	0	0.471277
CUFF.1148	A01:4951741-5168243	0	0	0	0	0	0.343039	5.02101	0
CUFF.11480	A03:26315473-26317327	3.0499	3.48379	0.0636601	0	0	0.0729748	0	0.485729
CUFF.11481	A03:26329839-26332228	1.74195	2.14854	0.567769	1.01688	0.703311	2.85943	7.70324	5.51846
CUFF.11482	A03:26305583-26309317	17.013	17.822	21.1452	35.8513	33.8829	10.7692	15.0159	10.0894
CUFF.11483	A03:26345354-26346327	7.07967	7.90242	0.343244	0	0	0.885594	1.1185	6.14045
CUFF.11484	A03:26253147-26258080	19.701	17.9594	16.0708	9.13749	8.16145	4.97197	5.67288	10.0036
CUFF.11485	A03:26338705-26341914	10.4434	12.3726	9.8326	5.98891	7.02546	14.1334	12.2866	16.566
CUFF.11486	A03:26253147-26258080	16.2892	23.887	21.2933	19.0016	31.5655	54.2651	11.1924	28.9979
CUFF.11487	A03:26350619-26353135	7.21758	7.5312	6.80082	3.87103	6.85417	4.84995	9.0208	20.4303
CUFF.11488	A03:26346500-26349936	15.8202	18.8407	14.7815	24.7173	21.9267	26.209	25.7059	43.8921
CUFF.11489	A03:26353232-26354673	0.565667	0.282483	7.74083	28.8681	26.5267	4.64312	1.33981	12.9454
CUFF.1149	A01:4951741-5168243	9.10994	11.2745	4.49588	2.66251	2.82385	3.72057	0.228826	0.412398
CUFF.11490	A03:26367594-26367990	0	0	0	0	0	5.28319	0	0
CUFF.11491	A03:26369888-26370345	0.604622	0	0	5.77874	0.651928	8.25021	23.9492	1.72773
CUFF.11492	A03:26360260-26366541	0.186716	0.070321	0.55129	0	0	13.5297	22.4746	0
CUFF.11493	A03:26438392-26438692	4.51559	2.00337	1.7764	10.231	0.962757	3.13813	13.6058	12.892
CUFF.11494	A03:26421964-26422600	2.35424	2.26898	3.09094	9.76123	15.0399	0	0	0.561964
CUFF.11495	A03:26464950-26465600	0.190323	0.398496	0.385465	1.05235	2.13634	3.05579	2.09568	4.6341
CUFF.11496	A03:26401092-26404420	0.988218	1.11816	4.78392	2.57982	4.17764	1.19333	0.629255	1.02003
CUFF.11497	A03:26438806-26440121	7.38107	8.2332	12.2918	12.6005	14.7777	6.32284	15.2441	12.2633
CUFF.11498	A03:26391657-26394233	10.1791	12.9064	6.65834	7.65351	6.99428	8.74475	11.3626	2.17672
CUFF.11499	A03:26379848-26384446	5.33261	7.08505	8.24959	4.67057	7.46295	5.48376	11.6219	4.35161
CUFF.115	A01:607874-609753	1.62983	1.27264	0.229152	0.205521	0.33481	0.149926	0.352817	102.195
CUFF.1150	A01:4951741-5168243	6.41133	6.96454	3.36879	3.66132	4.33949	5.96718	0.103673	1.07313
CUFF.11500	A03:26460806-26463588	3.0856	2.57832	2.88549	2.09855	2.76646	2.01264	1.44242	0.173462
CUFF.11501	A03:26475725-26479122	105.694	98.5546	87.7348	83.9822	88.5959	96.72	103.46	428.395
CUFF.11502	A03:26450384-26451431	8.1931	9.83097	13.5428	3.85735	10.1847	7.84285	13.7278	5.9928
CUFF.11503	A03:26451444-26453706	5.3363	4.72826	8.31763	17.8208	15.2909	17.1354	13.5268	6.98029
CUFF.11504	A03:26409303-26413792	7.52019	7.53463	8.52164	7.28298	8.35482	7.61298	10.977	10.2806
CUFF.11505	A03:26409303-26413792	29.1618	32.1918	38.4207	46.7572	63.9644	35.6823	40.6108	46.4818
CUFF.11506	A03:26479563-26482260	4.3544	3.01758	5.01966	5.69197	6.22922	3.62448	4.47008	5.02253
CUFF.11507	A03:26479563-26482260	5.23557	1.45586	1.26861	5.85526	0.814164	4.1757	11.7184	7.02439
CUFF.11508	A03:26468814-26474334	5.1483	4.10128	4.25677	2.92749	1.96356	5.99669	3.02672	11.9142
CUFF.11509	A03:26354830-26357399	22.7132	35.1865	35.1405	26.1154	36.0043	27.9039	33.1509	40.1289
CUFF.1151	A01:4951741-5168243	0	0.308923	2.36995	3.81228	5.74601	0	0	0
CUFF.11510	A03:26486088-26487716	1.56705	2.37989	3.46001	2.35552	3.21989	0.773421	0.414912	1.77821
CUFF.11511	A03:26487961-26494070	2.43869	2.90546	3.0107	2.62949	3.22408	0.692182	0.357777	0.782055
CUFF.11512	A03:26505229-26506483	122.264	29.191	34.1705	170.577	47.373	181.595	171.123	1217.63
CUFF.11513	A03:26501182-26502294	156.048	260.988	590.268	143.859	399.862	48.3567	93.4397	25.9347
CUFF.11514	A03:26502636-26505002	22.6319	20.9615	20.8602	18.0497	19.5958	56.7281	44.7152	26.3768
CUFF.11515	A03:26496934-26500895	37.2817	30.3407	33.3822	47.5486	42.1066	26.1513	42.2646	26.5133
CUFF.11516	A03:26496934-26500895	0	0	0	81.5954	0	0	0	0
CUFF.11517	A03:26521164-26522904	0.169425	0.288141	0.642987	0.117472	0.352767	0.455682	0.806221	0.364229
CUFF.11518	A03:26483276-26485637	34.3399	42.5487	40.8495	38.6312	52.5791	21.2677	29.995	21.4771
CUFF.11519	A03:26508953-26509901	5.17968	2.96612	4.31539	4.67202	4.22969	20.6837	18.8201	15.4081
CUFF.1152	A01:4951741-5168243	24.4538	138.67	447.551	46.2604	259.145	21.4752	5.30216	9.60037
CUFF.11520	A03:26510015-26518635	6.3317	4.1662	3.38888	2.825	2.02377	23.6511	12.3384	12.6774
CUFF.11521	A03:26523081-26525447	0.530576	0.789576	0.584871	0.34003	0.302473	0.484017	0.32482	1.2287
CUFF.11522	A03:26569102-26569285	0	0	0	0	0	23.9499	0	566.605
CUFF.11523	A03:26526073-26528534	0.25535	0	0.0403883	0	0	0.640988	9.72052	2.68375
CUFF.11524	A03:26529091-26530604	20.0214	14.4675	7.04086	14.4933	10.5603	1.44201	12.9763	3.6472
CUFF.11525	A03:26559613-26560730	1.9895	3.92014	5.27878	2.03163	2.94745	5.62714	1.49245	22.0577
CUFF.11526	A03:26562054-26564036	22.2752	22.7654	22.8682	5.76402	15.1731	23.2639	20.3236	154.852
CUFF.11527	A03:26540952-26543605	4.96921	5.79166	1.6853	1.47841	2.30718	2.53475	0.353009	11.8939
CUFF.11528	A03:26583347-26584782	6.05647	10.1025	16.2302	55.6678	67.5799	114.016	13.173	162.068
CUFF.11529	A03:26577889-26579575	7.87617	6.2082	1.34646	4.5401	5.35752	9.04305	8.56013	15.9805
CUFF.1153	A01:4951741-5168243	18.7162	53.1079	156.272	40.1063	101.474	20.0028	4.96112	4.76481
CUFF.11530	A03:26588127-26589221	0	0.0762573	0.0740358	0	0	0.321698	3.07677	0
CUFF.11531	A03:26589273-26590842	0	0	0	0	0	0	4.10866	0
CUFF.11532	A03:26593139-26593562	0	0.222344	0	0	0.318442	1.95948	22.9121	0.528309
CUFF.11533	A03:26601773-26602128	0	0	0	0	0	10.8362	6.30803	0
CUFF.11534	A03:26600495-26601275	0	0	0.0847961	0	0	6.36299	0.534678	0
CUFF.11535	A03:26619819-26621450	0	0.0509394	0.198616	0	0	0	15.0805	0
CUFF.11536	A03:26618590-26619710	0	0	0.07701	0	0	0	16.4308	0
CUFF.11537	A03:26598750-26600363	2.82302	4.60183	2.69353	1.56545	1.84056	3.74406	8.20329	19.9588
CUFF.11538	A03:26594944-26596177	48.96	47.4364	9.85712	18.1057	24.6898	52.6395	174.901	28.735
CUFF.11539	A03:26596579-26598367	0.266842	0.544413	167.447	284.249	392.68	16.0185	12.928	4.58976
CUFF.1154	A01:4951741-5168243	16.1978	36.8606	54.8994	12.6008	22.7282	50.3177	30.288	40.9686
CUFF.11540	A03:26621535-26622728	0	0.194517	0.188227	0	0	0	39.5843	0
CUFF.11541	A03:26623185-26623532	0	0	0	0	0	865.549	0	3.50154
CUFF.11542	A03:26607177-26610585	85.6342	97.3334	116.45	101.484	110.686	82.2217	85.2317	94.6438
CUFF.11543	A03:26629388-26631560	3.57903	5.37135	38.9163	107.915	126.465	22.7596	6.33152	39.5529
CUFF.11544	A03:26612420-26615431	31.9888	69.1555	127.989	256.098	430.258	9.43939	60.396	1.22348
CUFF.11545	A03:26612420-26615431	22.7063	29.5713	55.3522	174.706	180.622	6.98672	51.7888	0.900926
CUFF.11546	A03:26664401-26665079	327.21	271.051	28.6292	25.8263	20.7995	0.576985	1.97915	23.6657
CUFF.11547	A03:26632024-26634590	5.48459	6.45852	12.8848	15.5039	18.4946	7.0123	4.46426	4.0289
CUFF.11548	A03:26660227-26661468	121.601	213.207	58.6246	17.9715	44.4883	24.8071	3.20372	40.283
CUFF.11549	A03:26680197-26681196	2.51165	1.35001	0	0	0	0	0	0.84666
CUFF.1155	A01:4951741-5168243	57.7226	66.4966	46.9123	49.4708	50.5233	38.8873	33.1349	75.6318
CUFF.11550	A03:26693714-26694519	0.677417	0	0.507707	0.23425	0.499175	1.2702	5.33676	0.727777
CUFF.11551	A03:26697323-26699380	0	0.052709	0.873198	0.444191	0.0752992	0.574119	3.38356	0
CUFF.11552	A03:26667873-26669703	70.6881	22.5269	5.14	17.1908	6.76454	0.34963	1.71994	13.8775
CUFF.11553	A03:26727751-26727938	0	0	0	0	0	0	186.498	0
CUFF.11554	A03:26672276-26673490	7.14142	7.67577	10.6054	5.90843	4.95698	2.17646	3.54431	0.152742
CUFF.11555	A03:26732392-26733566	1.43734	0.788471	1.15417	3.6121	3.31616	2.89867	0	14.4195
CUFF.11556	A03:26720592-26721922	0.429952	0.636604	1.39575	3.42593	4.39565	0.693074	2.55284	0.15403
CUFF.11557	A03:26686091-26687841	5.26322	6.2468	8.18508	12.4617	12.8277	8.31059	11.8128	4.32517
CUFF.11558	A03:26702479-26704906	7.32455	7.1166	15.0423	31.6587	40.1206	23.1043	15.5496	16.5379
CUFF.11559	A03:26649821-26653595	16.8438	13.9045	11.4236	16.7813	14.4296	24.6714	15.1636	9.2616
CUFF.1156	A01:4951741-5168243	119.082	66.5124	80.6587	146.098	108.106	34.6364	76.1407	86.5992
CUFF.11560	A03:26635258-26641209	7.43502	8.15669	8.57596	10.0081	11.5427	3.65124	3.43208	2.60979
CUFF.11561	A03:26777001-26778983	0.0990365	0	0	0	0	3.2552	0	0
CUFF.11562	A03:26779088-26781196	0	0.0418784	0	0	0	3.70506	0.136561	0
CUFF.11563	A03:26781335-26783182	19.715	14.0522	15.3188	125.403	92.7196	364.695	18.3414	81.3802
CUFF.11564	A03:26817124-26817362	0	0	0	0	0	0	49.2487	0
CUFF.11565	A03:26795536-26797069	0.895632	0.611295	0.681781	1.49017	1.37212	5.87628	4.68632	1.54029
CUFF.11566	A03:26797248-26798458	95.5133	56.6198	40.8864	54.1497	47.3388	108.693	134.575	114.303
CUFF.11567	A03:26828620-26829966	5.46108	3.2481	12.2842	11.4543	8.72396	14.7159	48.8841	2.69719
CUFF.11568	A03:26793399-26795024	0.219745	0.165055	2.30576	17.7261	16.0428	4.95858	2.64116	7.29033
CUFF.11569	A03:26847084-26847745	0.371913	1.16434	0	0	0	0	0	0.532694
CUFF.11570	A03:26852964-26853582	1.5839	0.913483	0	0	0	0	8.38781	0
CUFF.11571	A03:26861032-26861563	0.255137	0.280387	25.3321	0	0.802175	0	0	0
CUFF.11572	A03:26855817-26856911	1.36794	1.38915	0.747447	0.270887	0.615838	0.315163	1.39345	0.280054
CUFF.11573	A03:26850761-26852489	0.920973	1.31373	0	0	0	0	2.00382	0
CUFF.11574	A03:26857935-26859911	1.17121	0.726934	0.0547064	0	0.0399267	0.189242	0.279243	0.755478
CUFF.11575	A03:26872423-26873179	16.4515	14.1779	3.15138	3.43628	1.35838	27.2908	14.9336	235.903
CUFF.11576	A03:26864035-26866171	15.3384	14.9976	4.05266	1.52736	2.1203	3.89382	5.99171	1.69106
CUFF.11577	A03:26866869-26868806	4.33972	5.6517	15.6079	17.3458	26.6085	8.43985	9.2613	10.027
CUFF.11578	A03:26862030-26862865	2.04659	2.06133	1.2022	0.944543	0.589098	0.878526	1.29321	0.390965
CUFF.11579	A03:26879496-26881295	16.9704	19.0173	4.34094	1.56877	2.72239	15.9149	3.58845	0.374178
CUFF.11580	A03:26884228-26886604	8.13118	8.12577	4.96661	6.59063	6.23163	20.1832	21.1227	25.0142
CUFF.11581	A03:26868865-26872286	5.7099	5.83102	13.0373	15.6136	17.6818	10.0079	7.00571	8.93528
CUFF.11582	A03:26798641-26807275	0.864483	1.08374	14.016	45.6076	49.0465	15.2581	3.33824	6.21925
CUFF.11583	A03:26887143-26888587	2.03867	1.79097	0.464895	0.83061	0.597058	29.4947	318.299	11.8566
CUFF.11584	A03:26891390-26892257	0	0	0	0	0	31.2964	0.302564	0.275532
CUFF.11585	A03:26896415-26897383	1.58711	0.617965	2.24334	1.25656	1.12364	2.07049	2.15293	0.162446
CUFF.11586	A03:26909521-26910539	0	0	0	0	0	0	2.27931	0.344132
CUFF.11587	A03:26964534-26965191	7.50083	15.0853	0	0.777709	0.700176	0	0	6.44605
CUFF.11588	A03:26906495-26908236	6.60149	8.29045	0.780067	0.109001	0.380214	257.02	35.6694	119.171
CUFF.11589	A03:26959225-26960405	34.4036	90.3042	182.538	43.6636	112.349	41.7296	34.8491	20.4467
CUFF.11590	A03:26923432-26925308	67.0828	90.2533	59.9967	78.8548	97.6697	22.4455	32.5202	70.4684
CUFF.11591	A03:26954663-26958707	5.65765	6.66585	30.4623	16.6033	15.1354	120.121	0.868339	1.77857
CUFF.11592	A03:26894065-26896080	28.6628	49.5199	38.1822	25.9353	39.4818	49.3494	31.1114	53.571
CUFF.11593	A03:26980364-26983092	0.963892	1.49322	1.08268	1.57953	2.55944	0.282775	0	0.251168
CUFF.11594	A03:26970931-26972754	23.8436	23.8253	22.7692	30.051	26.1209	31.8485	38.3182	22.5055
CUFF.11595	A03:27007336-27013315	1.40685	1.04936	0.198514	0	0.0483439	48.2394	0.111704	4.94034
CUFF.11596	A03:26960461-26963420	31.7008	29.9064	40.4706	53.677	50.2789	24.6571	35.3794	16.7693
CUFF.11597	A03:26984608-26986374	1.92046	1.43835	2.30949	3.35495	2.10313	4.74746	2.82361	3.46626
CUFF.11598	A03:27047860-27051017	4.32363	7.25353	16.1111	19.9148	30.8763	32.7148	17.8428	35.6928
CUFF.11599	A03:27041428-27044588	16.3907	22.3026	19.4082	14.0518	17.6893	14.7168	10.3912	20.1939
CUFF.116	A01:592526-594738	9.9413	10.7997	17.4199	57.9654	67.3299	56.3592	25.2826	13.6513
CUFF.1160	A01:6536282-6540612	18.6416	17.6778	21.2591	8.53486	8.74993	4.96782	4.35362	1.1004
CUFF.11600	A03:26965527-26970633	50.1594	47.7552	50.2498	43.8654	44.9282	41.434	49.4544	29.4328
CUFF.11601	A03:27036700-27041186	6.43307	9.09793	9.67742	10.3854	9.97758	16.57	10.4075	11.0966
CUFF.11602	A03:27066948-27068543	3.61758	4.12577	1.59392	1.59045	1.96438	6.45378	3.21807	2.02325
CUFF.11603	A03:27069048-27070336	0.255663	0.0639885	31.5583	239.176	238.628	25.6639	24.249	4.39583
CUFF.11604	A03:27070919-27072661	0.171403	0.218018	7.35946	4.04405	9.02873	3.75448	0	0.0818985
CUFF.11605	A03:27143851-27145095	0.587406	0.733564	0	0	0	0	0	0
CUFF.11606	A03:27136236-27138056	2.43244	2.01266	0	0.420785	0	0	0.479729	0.653386
CUFF.11607	A03:27102047-27103562	0.0858545	0.250502	9.0479	45.954	56.1155	21.3352	9.25951	16.242
CUFF.11608	A03:27164180-27165163	3.57153	4.64928	0.124346	0	0	0	0	0
CUFF.11609	A03:27110847-27112705	2.44568	1.88781	1.17539	1.62095	1.49827	3.65692	2.52567	1.3714
CUFF.1161	A01:6582040-6582937	21.6491	19.4196	0.264189	0.6922	0.786006	0	0	1.79562
CUFF.11610	A03:27112845-27114240	5.20663	5.93383	8.11188	8.20812	9.10774	5.1199	10.5029	10.5675
CUFF.11611	A03:27100374-27101907	20.4862	13.2348	10.1021	35.9779	26.6348	18.5904	9.12151	6.89459
CUFF.11612	A03:27154541-27156223	2.7571	2.51563	1.8809	2.58664	2.69479	5.40985	2.83058	5.46243
CUFF.11613	A03:27182694-27186734	2.13671	2.05379	8.88701	1.62344	1.62917	0.217327	0.128347	0.346772
CUFF.11614	A03:27105149-27108657	0	0	6.08724	40.4681	45.4308	7.62957	4.83795	2.85507
CUFF.11615	A03:27146581-27148686	40.9354	37.9221	27.8436	26.2431	27.1311	19.4203	21.2046	62.8867
CUFF.11616	A03:27139614-27143020	40.6352	55.2988	40.7209	28.0441	37.3429	33.6078	26.0715	70.0111
CUFF.11617	A03:27192236-27192986	0	0	155.818	35.5918	132.051	24.8863	4.69995	0.674056
CUFF.11618	A03:27194276-27194938	0	0	43.9337	1.02621	0.691891	10.3312	0.584028	0
CUFF.11619	A03:27235370-27236285	5.59162	15.8119	3.8326	3.87271	8.39598	0.913804	0.576754	1.04506
CUFF.1162	A01:6582040-6582937	0.858911	0.619509	0	0	0	0	0	0
CUFF.11620	A03:27265353-27267234	3.40998	5.2635	0.268584	0.0728196	0.0356217	0.791383	0.750841	0.075202
CUFF.11621	A03:27293469-27294860	0.840647	0.724869	0.15139	0	0.221897	0.112939	0	1.65641
CUFF.11622	A03:27280360-27282228	2.0237	2.44694	7.39133	1.5114	1.39794	0.335059	1.72939	0.446227
CUFF.11623	A03:27297212-27298537	9.59039	11.0503	16.2096	19.7906	21.1155	0.839106	0.123742	13.7455
CUFF.11624	A03:27203546-27206117	8.1408	4.8077	4.58265	6.29749	3.14843	5.77304	5.55311	3.11277
CUFF.11625	A03:27315987-27320683	2.50536	1.32541	2.26085	3.41927	3.16534	1.01348	4.42428	2.87328
CUFF.11626	A03:27285686-27287610	283.975	298.077	180.321	194.03	195.494	394.893	302.555	183.691
CUFF.11627	A03:27315987-27320683	0.595339	0.762716	0.359725	1.04902	1.1283	0.824969	3.36455	0.73686
CUFF.11628	A03:27305901-27309283	3.16085	2.42035	20.463	11.956	11.287	0	0	0
CUFF.11629	A03:27288331-27290771	4.32101	3.80484	4.44567	2.35454	2.39747	2.32519	3.42902	0.884734
CUFF.1163	A01:6595115-6595696	0	2.51395	0	0	0	0	0	0
CUFF.11630	A03:27325230-27327990	3.56205	3.32499	5.80777	10.1861	10.4677	62.8571	62.2926	20.4257
CUFF.11631	A03:27343813-27346979	5.88755	5.549	11.9721	8.32019	7.16055	26.3259	14.0368	8.83549
CUFF.11632	A03:27223834-27229644	33.7689	37.7817	13.1816	13.4863	16.5143	9.34101	9.57911	4.93741
CUFF.11633	A03:27333970-27340215	3.57912	5.49117	2.53262	2.42025	2.73052	2.62337	0.950686	1.05276
CUFF.11634	A03:27347250-27347656	0	0	0	0	0	0	15.9862	0
CUFF.11635	A03:27352515-27352792	0.933832	22.4099	0.893984	0	0	0	0	1.3316
CUFF.11636	A03:27389289-27390317	0	0	0	0	0	0	100.413	0
CUFF.11637	A03:27423140-27423588	2.00768	2.34947	0	0	0	0	0	0.478839
CUFF.11638	A03:27427017-27428274	1.28213	0.896053	0	0	0	0	0	0
CUFF.11639	A03:27379639-27380912	17.9093	11.9339	14.9142	25.8434	17.8355	12.6387	17.8704	8.55229
CUFF.1164	A01:6596914-6598195	47.8979	51.0737	49.3515	115.857	124.624	181.082	101.798	179.168
CUFF.11640	A03:27377719-27379175	33.9278	35.8727	38.4432	36.0658	39.8381	20.5959	23.7044	4.30942
CUFF.11641	A03:27442398-27444331	40.023	49.6051	0	0.0813241	0.119862	0	0.186284	6.55178
CUFF.11642	A03:27405957-27407932	4.22548	6.0639	3.90385	0.966121	1.92047	0.803575	0.711643	0.85514
CUFF.11643	A03:27412437-27413705	138.951	166.762	142.998	92.3761	125.617	55.3111	179.65	272.47
CUFF.11644	A03:27390877-27393666	5.48719	17.6428	27.6252	21.4883	39.7265	12.1729	29.7872	30.2206
CUFF.11645	A03:27454554-27455203	1.14438	1.39814	0	0.527295	0.14277	0	0	1.63906
CUFF.11646	A03:27471148-27471449	0	6.57095	0	1.01473	0.947189	0.778195	0	0
CUFF.11647	A03:27381068-27385367	40.6241	35.7614	36.6405	75.1142	81.9274	22.6287	25.8265	24.7312
CUFF.11648	A03:27381068-27385367	0	0	0	6.23976	6.66301	0.341773	1.96521	0
CUFF.11649	A03:27517693-27518580	27.804	27.9339	28.0984	15.9283	23.6583	15.3334	49.9515	46.5386
CUFF.1165	A01:6598686-6600124	2.1383	3.68992	5.40726	36.8626	53.4914	1498.2	12.8487	11.8212
CUFF.11650	A03:27516278-27517525	9.20875	15.6994	12.1816	4.16321	8.66154	8.53545	20.0778	15.9808
CUFF.11651	A03:27521652-27523934	2.71179	2.8625	0.310798	0.305009	0.454248	0.394464	3.95623	0.315145
CUFF.11652	A03:27484471-27487729	0.846656	1.46617	0.768898	0.679963	0.390336	1.5197	0.77283	0.729588
CUFF.11653	A03:27487883-27490322	1.27282	1.34414	1.57162	1.1911	0.854064	1.74206	0.790275	1.42444
CUFF.11654	A03:27480668-27483566	166.763	231.135	40.9405	35.2518	50.8981	1.89304	26.2208	32.2628
CUFF.11655	A03:27459917-27463752	4.7453	5.82228	14.2732	17.6915	23.7132	8.14789	5.17283	5.18071
CUFF.11656	A03:27547008-27547734	8.51527	4.37233	32.9394	43.2698	29.804	7.37121	55.2398	34.7178
CUFF.11657	A03:27590310-27590804	0	0	0	0	0	7.41917	0	0
CUFF.11658	A03:27570485-27571653	133.156	113.516	104.048	160.291	125.097	201.813	138.512	83.8778
CUFF.11659	A03:27638431-27638723	0	0	0	0	0	0	16.9532	0
CUFF.1166	A01:6602127-6604235	9.08925	7.59585	8.36604	32.5862	25.9519	220.264	26.0403	41.6211
CUFF.11660	A03:27617135-27618964	0.192083	0.398855	5.61063	0	0.438159	6.55042	0.712089	0
CUFF.11661	A03:27649114-27651861	1.64415	1.22977	0	0	0	0	1.34721	3.0711
CUFF.11662	A03:27575621-27578530	27.7237	28.7224	32.94	28.7572	30.3674	13.69	41.2872	5.35128
CUFF.11663	A03:27601349-27604557	3.13919	4.85457	5.38607	5.16182	7.62759	11.3553	7.42908	9.77032
CUFF.11664	A03:27574161-27575244	28.5082	42.4786	31.8642	9.19536	12.9459	16.1583	23.9342	4.69852
CUFF.11665	A03:27620237-27623051	0.231683	0.149346	3.46493	0.107117	0.266628	5.3193	1.10314	0.110687
CUFF.11666	A03:27639154-27645212	17.5283	17.1305	11.652	12.5886	11.0368	7.34657	5.44641	5.93927
CUFF.11667	A03:27611385-27616925	12.1389	10.5256	9.38978	10.3886	8.5758	16.3249	13.2321	22.9522
CUFF.11668	A03:27556825-27567440	6.01532	5.69134	7.39584	6.12826	5.31453	0	0	0.920634
CUFF.11669	A03:27556825-27567440	2.09765	2.46644	1.94584	3.80986	3.21501	0	1.22115	1.19856
CUFF.1167	A01:6600761-6601548	1.91433	0.896726	0.725678	0.407638	0.213579	0.947684	1.16212	0.421933
CUFF.11670	A03:27556825-27567440	4.99591	6.79024	5.30637	2.11343	1.70052	0	0	0.994137
CUFF.11671	A03:27526324-27534311	12.1402	16.0664	41.026	31.1476	35.1111	11.5186	22.0571	14.3715
CUFF.11672	A03:27704633-27705207	27.0346	16.2541	13.1932	16.6256	10.6612	9.22424	21.7361	6.50624
CUFF.11673	A03:27741394-27742460	5.5442	11.3903	8.49803	3.49296	8.06485	4.55128	0.31938	1.30011
CUFF.11674	A03:27657582-27659625	42.958	42.2225	2.61874	0.428329	0.0724087	0	1.14217	251.999
CUFF.11675	A03:27732396-27733594	25.2496	36.3698	32.5139	17.962	38.7604	10.7718	29.5091	15.2201
CUFF.11676	A03:27663787-27664209	0	2.23557	0.636148	0	0	0	0	1.061
CUFF.11677	A03:27661211-27662578	0.133979	0.269421	0.785822	0.185516	0	0	0	0.38392
CUFF.11678	A03:27705280-27707777	29.965	42.0946	38.3443	25.4981	39.6972	11.9287	17.2936	7.25029
CUFF.11679	A03:27676972-27678816	1.62909	1.85881	1.75342	0.376706	0.372582	0.0730855	0.970313	2.72422
CUFF.1168	A01:6614410-6617196	23.7349	26.9378	12.1745	26.1853	28.9447	45.4794	10.3796	8.5652
CUFF.11680	A03:27675158-27676565	0.647094	1.26437	2.73153	0.640806	0.903022	0.19883	0.879245	1.98722
CUFF.11681	A03:27718049-27721787	176.181	178.399	107.669	104.316	103.754	36.9256	50.6403	115.337
CUFF.11682	A03:27747401-27747597	63.422	0	0	7.07945	0	10.1558	19.726	16.496
CUFF.11683	A03:27747807-27748430	0.201964	1.38613	0	0	0	0	0.634807	0.289247
CUFF.11684	A03:27750000-27751418	0.926341	1.67446	2.95829	9.50358	14.2217	442.217	131.425	422.165
CUFF.11685	A03:27756776-27758313	33.1183	40.614	16.4217	17.6453	21.4774	1.92456	0.315139	79.5287
CUFF.11686	A03:27759938-27761391	206.845	142.003	50.7574	60.6089	45.488	4.10996	0.295515	1.33589
CUFF.11687	A03:27841877-27842887	0.968559	1.00926	0.517609	0	0.303542	0.693906	1.70393	2.0048
CUFF.11688	A03:27852598-27854134	1.57371	1.73664	0	0	0	0	0	0.704766
CUFF.11689	A03:27801006-27802693	1.42132	2.54585	2.87797	3.20529	3.99916	1.08445	2.4473	0.594227
CUFF.1169	A01:6635184-6636007	1.11193	0.210367	0	2.69399	0.400808	0.298284	1.75618	0.597409
CUFF.11690	A03:27860141-27862098	120.316	278.857	299.836	156.911	341.204	23.1606	27.5551	81.2698
CUFF.11691	A03:27864718-27865450	6.80275	6.22953	0.161108	0	0.237427	2.08328	0.255352	3.24836
CUFF.11692	A03:27796744-27797746	8.024	4.70867	2.36446	6.34321	2.76408	17.9015	16.7784	12.1982
CUFF.11693	A03:27870852-27871777	18.8278	15.7605	6.62475	18.7718	19.8735	3.86393	0	14.7778
CUFF.11694	A03:27785762-27789344	23.8092	47.731	30.5266	26.2922	45.3951	11.3362	10.7549	6.60784
CUFF.11695	A03:27908235-27909153	0.242124	0.0603143	1.1154	1.17387	2.49904	8.06091	2.29771	17.8671
CUFF.11696	A03:27901891-27903551	214.993	198.88	404.859	301.352	310.272	178.933	55.1373	191.686
CUFF.11697	A03:27767619-27771096	6.2292	8.40962	11.4969	5.14974	9.24802	11.666	10.149	21.3436
CUFF.11698	A03:27876302-27879417	12.6251	8.48777	19.2733	72.5521	56.8987	86.3868	19.7675	4.84885
CUFF.11699	A03:27876302-27879417	10.3858	67.0628	87.3376	13.7261	24.1609	5.1787	4.85886	2.45678
CUFF.117	A01:631083-632493	6.00796	12.1535	2.57107	2.08292	4.22405	1.70577	5.03011	91.0098
CUFF.1170	A01:6641443-6642585	0.423579	0.428061	0.138638	0	0.203898	0.605951	11.148	0.202287
CUFF.11700	A03:27890257-27893580	51.1897	56.4855	9.84173	4.17163	3.1931	5.54048	2.45409	8.89689
CUFF.11701	A03:27904456-27907356	0.510083	0.458004	0.934361	0.240462	0.797754	5.96441	11.5891	2.11577
CUFF.11702	A03:27880498-27883973	1.74894	1.28652	3.16011	3.7739	3.5555	7.18728	4.66999	9.28711
CUFF.11703	A03:27885384-27889233	52.0282	57.8749	60.1917	46.5744	53.7606	37.4782	48.5137	46.5577
CUFF.11704	A03:27885384-27889233	6.67555	3.6738	3.22546	2.7771	2.33119	5.29566	7.61333	9.02917
CUFF.11705	A03:27923281-27924529	0.73012	1.23504	0	0	0	0.781803	16.3761	0
CUFF.11706	A03:27967548-27968871	12.971	5.36373	5.49639	8.28272	3.59198	11.391	5.89087	9.37421
CUFF.11707	A03:27940206-27941024	19.5254	21.3462	40.4682	62.986	74.7628	31.4558	31.8949	45.0127
CUFF.11708	A03:27973879-27974500	0.811532	0	0.20711	1.12138	2.75844	0.217033	1.59413	2.03393
CUFF.11709	A03:27989726-27990729	0.587086	1.26574	0	0	0	0	0	0
CUFF.1171	A01:6623253-6624656	11.0101	5.06488	4.66024	7.84587	10.0613	10.9045	13.6706	3.34551
CUFF.11710	A03:27998737-27999418	0.892549	2.22336	0	0.246846	1.45667	0	0	11.5062
CUFF.11711	A03:27991569-27992008	583.63	188.469	147.591	1171.29	325.905	55.1143	61.7699	269.739
CUFF.11712	A03:27946231-27947128	33.187	25.5659	17.2909	30.0558	20.4162	66.9616	54.0024	75.67
CUFF.11713	A03:27938121-27939835	16.8762	17.4424	32.922	31.6746	28.5085	9.15456	21.7881	9.55535
CUFF.11714	A03:27941139-27941901	18.236	8.29236	20.6812	83.5942	32.3829	35.748	56.2473	33.0762
CUFF.11715	A03:27956247-27967136	8.90774	7.43109	7.19791	9.23582	7.1473	6.59112	0.511961	2.30764
CUFF.11716	A03:28008841-28012353	23.2015	23.8291	31.3552	34.7925	37.3891	11.6678	21.1603	16.7091
CUFF.11717	A03:28040640-28043241	14.2781	18.4238	14.0351	12.1246	12.5289	22.0134	16.9827	11.7245
CUFF.11718	A03:28032738-28036063	1.48492	1.51854	13.961	47.4802	33.6359	7.24843	2.23221	4.49403
CUFF.11719	A03:28021081-28025323	1.84561	3.38525	5.5339	6.84913	12.765	2.50318	3.31924	6.04815
CUFF.1172	A01:6639992-6641353	2.76727	2.7376	2.56023	2.14728	1.79906	1.78404	12.7908	4.91711
CUFF.11720	A03:28025888-28029587	3.45463	4.2115	3.23588	2.87023	2.96611	12.6296	1.23183	2.46988
CUFF.11721	A03:28102120-28102636	1.06632	2.06888	0	0	0	0	0	0
CUFF.11722	A03:28064764-28067446	8.97876	7.61324	2.62809	1.67176	1.45205	1.12072	0.261145	0.235439
CUFF.11723	A03:28079423-28081523	0	0.0564185	0.303566	1.96727	2.13507	0.25449	0.0938788	0
CUFF.11724	A03:28071265-28073699	5.26889	5.07812	7.55331	5.72559	7.3389	6.56299	7.16121	7.82531
CUFF.11725	A03:28043454-28048170	5.1246	5.28308	3.0113	2.88088	3.11229	13.8364	6.19249	21.9393
CUFF.11726	A03:28116157-28117975	5.98964	7.61453	5.47068	2.60284	3.57535	0.776838	1.37497	0.724035
CUFF.11727	A03:28081792-28083673	13.0246	9.20787	11.1581	11.3862	8.40374	11.2979	16.7857	11.0874
CUFF.11728	A03:28084613-28087383	11.8083	13.4385	8.77482	8.01392	7.11023	8.59664	6.94139	8.77975
CUFF.11729	A03:28073869-28076434	2.59521	0.788072	1.87482	13.3483	7.61672	5.84917	3.83467	10.9098
CUFF.1173	A01:6617686-6620034	3.73574	9.08287	16.6294	5.40453	14.1493	3.00477	2.76117	0.678815
CUFF.11730	A03:28073869-28076434	10.2016	16.2857	5.70385	5.03718	10.2112	5.09594	0.152809	6.54467
CUFF.11731	A03:28067672-28071113	5.56198	7.1521	4.96333	7.00901	6.14796	6.42298	6.52949	3.80895
CUFF.11732	A03:28067672-28071113	1.15877	1.39315	0.0854703	0.371589	1.02084	0.0758084	0.0992127	0
CUFF.11733	A03:28119998-28121621	0.214067	0.171806	0.436573	0.49495	0.539816	0.153633	0.566519	0.613651
CUFF.11734	A03:28131364-28134876	5.7287	9.51173	6.86141	10.6726	16.1352	12.4185	0.72518	110.303
CUFF.11735	A03:28147699-28150420	0	0	0.239091	0.317711	1.06455	9.34197	0.721689	2.30653
CUFF.11736	A03:28167532-28168049	1.06314	0.588985	3.11003	0	0	0.283468	0	0.380501
CUFF.11737	A03:28191639-28192862	0.256822	0.208116	0.731392	0.474839	0.772876	0.644666	0	0.490765
CUFF.11738	A03:28243362-28245482	0.0544476	0.129621	0.0253708	0	0.11106	2.63979	0	0.156097
CUFF.11739	A03:28215334-28217933	8.2081	9.40815	7.98406	4.23598	4.82362	2.15436	17.2364	3.62035
CUFF.1174	A01:6649763-6651194	0.911193	0.933863	0.173568	0.126332	0.444644	0.293997	0.288919	0
CUFF.11740	A03:28264495-28264789	0	19.2412	3.24667	0	0	0	0	1.13135
CUFF.11741	A03:28255561-28256222	6.13656	2.42571	0	0	0	0	4.97444	0
CUFF.11742	A03:28163915-28167117	2.54138	1.96467	0.666498	0.584073	0.453832	2.07514	2.5242	4.51624
CUFF.11743	A03:28163915-28167117	0.629386	0.214369	2.00022	0	0	1.80316	0.28126	0.460552
CUFF.11744	A03:28250390-28254191	22.4859	25.7869	30.5783	24.0737	26.1171	23.1048	35.9994	15.1609
CUFF.11745	A03:28201025-28207508	2.1394	1.87039	1.62983	6.03546	5.99195	2.61883	4.78786	2.18029
CUFF.11746	A03:28201025-28207508	14.7352	17.2222	20.3912	20.5595	20.7407	9.51289	13.9476	20.556
CUFF.11747	A03:28150942-28163514	5.11001	5.57545	9.4711	17.2803	14.2437	6.9989	4.00625	2.49498
CUFF.11748	A03:28218509-28228441	5.30622	6.98834	7.68351	3.59191	5.86832	5.51984	4.91221	7.03717
CUFF.11749	A03:28218509-28228441	82.2995	128.265	60.5467	28.5638	46.9725	21.0842	33.4674	43.4943
CUFF.1175	A01:6667487-6668159	31.4489	19.1021	0.18309	0	0.405538	7.39711	0	44.7853
CUFF.11750	A03:28265215-28266428	7.44943	4.41419	14.2515	0.774573	0.650035	1.40194	0.885626	1.20104
CUFF.11751	A03:28286349-28286906	4.03696	3.476	0	0	0	4.31137	0	2.04012
CUFF.11752	A03:28333560-28333916	1.53318	5.23942	0	0	0	0	0	0.730588
CUFF.11753	A03:28304233-28305698	0.473623	0.229242	1.45541	0.656895	0.272849	1.01936	0.250533	0
CUFF.11754	A03:28329960-28331615	0	0	0	0	0	0	23.2547	0
CUFF.11755	A03:28232866-28243301	4.39851	5.0427	8.36546	14.6696	14.8125	8.51426	8.96582	3.24951
CUFF.11756	A03:28232866-28243301	0.304866	0	0	0	0	4.21907	0	0
CUFF.11757	A03:28293649-28295466	2.99051	2.49232	4.70392	2.72511	1.8986	1.93031	3.93012	0.367369
CUFF.11758	A03:28380218-28381102	1.52306	0.952389	0	0	0	0	0	0.181857
CUFF.11759	A03:28341361-28342802	4.67508	8.91975	0.637735	1.71943	3.80242	1.84666	1.66331	32.9524
CUFF.1176	A01:6669093-6670365	0	0.0792983	1586.59	4.53554	35.281	0	0	0
CUFF.11760	A03:28372623-28373784	11.4445	12.9939	21.9712	80.7308	90.6667	23.3323	14.227	49.6989
CUFF.11761	A03:28356525-28359419	1.13326	0.989007	2.98686	15.8557	16.2402	5.68524	2.42772	5.93603
CUFF.11762	A03:28269202-28271998	10.6732	17.3112	12.3573	4.62167	7.04371	9.95474	13.497	2.14372
CUFF.11763	A03:28364976-28366534	368.69	381.557	89.7513	120.911	101.712	50.4231	12.8179	132.751
CUFF.11764	A03:28336167-28340609	72.4809	63.9575	60.6492	60.5031	52.4564	48.7511	78.8773	44.5005
CUFF.11765	A03:28319025-28323353	5.08346	4.80022	2.92767	4.17436	3.66247	3.84779	3.63484	6.74771
CUFF.11766	A03:28415777-28416177	0.408135	2.79446	0	0	0	0	0.631208	0
CUFF.11767	A03:28437040-28437528	6.1097	9.04065	2.67546	0	0.235219	0	2.27031	2.08223
CUFF.11768	A03:28456699-28457176	0	0	0	0	0	14.137	0	0
CUFF.11769	A03:28457279-28457659	0	0	0	0	0	15.6753	0	0
CUFF.1177	A01:6651361-6652229	100.022	181.529	140.076	76.3845	211.284	20.5165	64.1082	66.6172
CUFF.11770	A03:28457737-28458172	0	0	0	0	0	15.6933	0	0
CUFF.11771	A03:28458253-28458997	0	0	0	0	0	13.9343	0	0
CUFF.11772	A03:28444861-28446368	0	0.27443	2.78271	0.494161	0.293952	0.38347	0.113124	0.102112
CUFF.11773	A03:28454858-28455783	12.9516	11.4622	4.76517	0.664488	0.511764	2.44715	125.006	11.6848
CUFF.11774	A03:28485536-28486406	4.6621	2.14173	5.80736	11.4779	6.49134	0	0.614068	16.8852
CUFF.11775	A03:28489466-28491207	0	0	16.3939	9.40863	8.51082	2.43341	3.46479	0
CUFF.11776	A03:28496584-28497890	61.268	69.748	82.5274	14.9718	23.567	6.54501	73.1192	0.859664
CUFF.11777	A03:28484173-28485289	37.4275	32.5943	77.9092	154.365	110.666	0.518659	8.40233	123.347
CUFF.11778	A03:28475604-28478367	9.16504	7.93868	31.8826	118.906	83.6549	18.6132	20.8246	29.0914
CUFF.11779	A03:28513045-28515517	4.13406	2.7832	1.64446	13.5414	10.0486	191.934	8.76378	4.66179
CUFF.1178	A01:6638168-6639865	24.3481	27.4364	27.2302	18.3766	33.5891	19.9556	30.3405	31.5813
CUFF.11780	A03:28471756-28474323	8.42	7.76201	8.02956	8.65484	6.8311	13.9719	8.22587	7.95671
CUFF.11781	A03:28563278-28566014	50.613	83.1954	0.909764	0.0773648	0.531053	1.26109	0.265859	5.67306
CUFF.11782	A03:28574077-28575236	21.7471	16.0829	15.0082	28.3586	24.8045	42.0008	31.4633	33.9715
CUFF.11783	A03:28575390-28576236	308.925	251.382	222.838	282.372	282.933	69.3032	125.646	143.506
CUFF.11784	A03:28588754-28590338	122.438	286.35	296.295	83.0069	202.837	80.3055	53.6338	298.788
CUFF.11785	A03:28576432-28579639	16.448	21.2347	18.059	17.43	21.9675	25.3829	33.9244	17.0458
CUFF.11786	A03:28566314-28569011	19.485	17.1334	10.4841	10.3852	10.131	9.22977	5.42123	23.3371
CUFF.11787	A03:28533871-28539169	7.12183	9.60168	10.9456	9.3004	7.44171	8.60424	6.75827	4.43607
CUFF.11788	A03:28582062-28586914	10.4614	17.5584	8.19519	4.26337	6.05103	8.78693	4.49627	15.5314
CUFF.11789	A03:28504003-28510058	2.80822	2.84672	5.42279	13.2473	14.3067	8.05881	4.5163	2.68104
CUFF.1179	A01:6675068-6675476	0	0.24204	203.505	16.2284	7.28175	0	1.21918	0
CUFF.11790	A03:28598507-28601088	2.23326	1.88664	0.284408	0.695099	0.932472	8.59397	0.429099	0.828
CUFF.11791	A03:28630062-28631125	1.15926	1.62159	1.07809	0.534112	2.0285	0.413563	0.303855	1.66035
CUFF.11792	A03:28648801-28652055	1.71203	1.84774	0.093257	0.322454	0.271567	0.031302	0.0462315	2.0385
CUFF.11793	A03:28390560-28405267	3.26352	4.22544	5.33529	3.98561	4.11161	6.63949	2.93638	2.52741
CUFF.11794	A03:28621254-28623277	0.524214	1.1058	0.581179	1.93834	1.15423	1.12779	4.01808	2.75473
CUFF.11795	A03:28390560-28405267	2.2455	2.39339	2.96109	4.03322	2.85184	2.51076	1.77384	0.50063
[truncated: 35,013 more rows]

## Sheet: Table S4
Table S4. Identified novel NTRs in B. rapa
					FPKM value (fragments per kilobase of exon per million fragments mapped)
Novel Cufflink-Transcripts ID	Scaffold	start	end	length	Root_1	Root_2	Stem	Leaf_1	Leaf_2	Flower	Silique	Callus
CUFF.2431	A01	19224582	19225270	688	0.528127	1.18555	2.38494	0.730355	0.651789	5.46832	0.27723	0.756487
CUFF.2479	A01	19731206	19731520	314	0	0	0	8.25428	0.782645	10.5635	0	1.92255
CUFF.3005	A01	24404204	24406460	2256	0.183642	0.0292778	0.229099	0.934415	1.29614	91.5779	5.05848	0.614211
CUFF.1161	A01	6582040	6582937	897	21.6491	19.4196	0.264189	0.6922	0.786006	0	0	1.79562
CUFF.639	A01	3290706	3291636	930	56.3729	35.5868	44.927	15.3801	9.98635	0.510694	0.250412	41.1746
CUFF.1578	A01	9454580	9454909	329	0	0	0	0	0	0	64.4787	0
CUFF.2353	A01	17944572	17945634	1062	0.810093	0.597164	0.339619	0	0.42653	0	3.68943	0.290226
CUFF.2221	A01	16446593	16447575	982	0	0	0	0	0	0	9.2878	0
CUFF.2370	A01	18209545	18209794	249	0	0	0	0	0	14.7591	0	0
CUFF.2535	A01	20230533	20231807	1274	0	0.109212	0.212789	0	0.312046	2.61014	0.174786	1.26579
CUFF.1429	A01	8260799	8261412	613	1.33345	1.94858	0	0	0	0	0	3.81642
CUFF.995	A01	5727755	5730216	2461	13.0768	26.2128	25.5113	15.3199	29.1211	7.27069	9.3165	3.59911
CUFF.3057	A01	24715230	24715528	298	0.765518	2.07077	35.9927	2.08054	8.95932	1.59505	0	2.18538
CUFF.1162	A01	6582040	6582937	897	0.858911	0.619509	0	0	0	0	0	0
CUFF.3008	A01	24408202	24409231	1029	0	0	0	0	0	1.35685	0	0
CUFF.2077	A01	14564154	14566760	2606	0	0	0	0	0	0	64.4684	0
CUFF.2424	A01	19135083	19135908	825	0	0.069883	0	0.383664	0.0998597	0	3.50157	0.198518
CUFF.1825	A01	11245673	11246595	922	0.120408	0.0599611	0.116729	0.500378	0.942357	0.775899	1.14271	3.27808
CUFF.2804	A01	22685113	22685637	524	1.04141	3.59083	1.65571	0	0.821899	0	0	5.59104
CUFF.2051	A01	14228542	14229599	1057	1.40556	2.72981	1.76276	0.728924	2.21115	0.376388	2.49022	3.01999
CUFF.1987	A01	13247616	13248495	879	0	0	3.1777	0.62168	0.435104	0	0.236282	0
CUFF.1815	A01	11204424	11206302	1878	0.751072	0.77904	0.175827	0.0868516	0.0855798	0.0674075	0.099453	1.97373
CUFF.2096	A01	14805469	14811721	6252	0	0	0	0	0	0	0	7.97252
CUFF.1751	A01	10722713	10723650	937	0	0	0	0	0	0.38029	1.86705	0
CUFF.2688	A01	21543086	21544129	1043	0	0	0	0	0	1.80856	22.7708	0
CUFF.2720	A01	22070578	22070997	419	6.38316	7.04556	7.75623	2.58084	5.53399	12.7481	10.4791	4.29751
CUFF.2361	A01	18071535	18072703	1168	0.361521	0.529042	0	0	0	0	0	0.906698
CUFF.2224	A01	16326329	16327570	1241	0.985411	12.2651	0	3.99155	5.34934	3.04883	0	0
CUFF.2685	A01	21484804	21490047	5243	0.395857	0	0	0	0	0	0	7.93728
CUFF.1829	A01	11306171	11307495	1324	0	0	0	0	0	0	22.0193	0
CUFF.1777	A01	10824790	10826840	2050	3.18721	2.55835	1.64288	2.09539	2.74002	6.32518	3.73365	4.08779
CUFF.2500	A01	20001475	20002005	530	0	0	0	1.05879	0.673542	4.4937	0	0
CUFF.2604	A01	20709121	20709365	244	1.42657	54.3589	0	0	0	0	0	0
CUFF.2800	A01	22652959	22654622	1663	0.300906	0.690333	1.54754	0.334064	1.02691	0.9075	0.478224	0.431321
CUFF.1976	A01	12855443	12855674	231	0	0	0	0	0	0	0	25.5489
CUFF.657	A01	3365849	3366438	589	1.96936	0.701862	3.83668	1.20887	0.334549	0	3.43436	0
CUFF.623	A01	3240328	3240591	263	3.28255	0	0	4.4182	0	0	1.60722	15.5878
CUFF.1888	A01	11817289	11818439	1150	0	0.0985694	0.576645	0.139091	0.0704036	0	0	0
CUFF.2498	A01	19903084	19904408	1324	0	0	0.389898	3.83282	0.980617	0.371489	96.854	0
CUFF.2744	A01	22285581	22285961	380	0	0	4.89988	0	2.07867	0	0	0
CUFF.2312	A01	17402415	17404997	2582	2.64734	0.929468	0.0422887	0	0.0619067	2.40068	3.17861	3.65818
CUFF.73	A01	382877	383535	658	7.09687	24.7864	44.2083	3.477	7.93599	0.97837	0.359025	0
CUFF.3180	A01	25349840	25351072	1232	0	0	0.28187	0	0	0	1.48087	0
CUFF.2893	A01	23600214	23602232	2018	36.901	45.0449	7.7233	2.24758	2.16784	0.809969	0.0919389	0.165815
CUFF.1680	A01	10113104	10113932	828	0	0	0	0	0	2.44082	0	0
CUFF.2521	A01	20119166	20120419	1253	0	0	0	0	0	0.358107	8.8442	0
CUFF.846	A01	4535725	4536430	705	2.38455	1.4938	0.425774	0.706757	0.753587	0.547466	0	0
CUFF.648	A01	3321684	3322382	698	23.6962	27.0078	17.0107	3.95163	6.02398	3.71467	0.641963	1.17022
CUFF.1553	A01	9326008	9326729	721	2.8021	1.79395	1.01981	1.10636	0.603498	5.56758	1.57299	1.43326
CUFF.1255	A01	7193186	7193761	575	0.453207	0	0	0	0	0	5.68703	0
CUFF.1945	A01	12525675	12526186	511	0	0	3.03251	0.373194	2.15306	0	0	0
CUFF.1121	A01	6519321	6519545	224	0	89.8906	0	0	0	0	40.1773	0
CUFF.2220	A01	16372872	16373055	183	187.749	1638.73	237.636	154.444	1797.68	35.9249	254.214	87.1701
CUFF.2098	A01	14843900	14844530	630	0.397623	0.209434	0.404847	1.64851	0.748578	3.82894	5.62547	3.70158
CUFF.2040	A01	14060708	14061089	381	0	0	0	0	0	11.7776	0	0
CUFF.1620	A01	9729062	9731877	2815	32.3269	32.7425	38.1342	35.3976	33.6477	21.8096	29.9068	16.7481
CUFF.363	A01	1884209	1884595	386	0	0	0	0	0	0	25.6537	0
CUFF.1120	A01	6497696	6498233	537	0.343642	0.60769	0	0	0	0	0	4.91732
CUFF.2954	A01	24183494	24184032	538	0	0	0	0	0	0	4.30775	0
CUFF.2730	A01	22129795	22131609	1814	0.742684	0.358341	1.08543	1.85439	0.81886	2.63804	1.88642	1.38382
CUFF.2870	A01	23434407	23435329	922	0.481631	0.419728	0.75874	2.1683	2.05605	1.03453	1.33316	0
CUFF.792	A01	4209855	4210678	823	0.972942	1.8933	3.20284	4.61827	6.41293	5.96568	5.48807	8.96113
CUFF.3064	A01	24752773	24753774	1001	0.488894	2.31581	0.474484	1.18509	1.5673	1.96883	2.89943	4.20313
CUFF.2759	A01	22377044	22378176	1132	7.40735	21.825	9.15887	3.3283	7.59284	2.77574	1.16566	1.06097
CUFF.2623	A01	20900526	20900877	351	0.526138	0	0	0.720046	0	13.8571	0	0.752077
CUFF.1872	A01	11691131	11691546	415	0.381913	1.62702	4.40319	1.04982	3.66232	0.810164	1.1837	2.18549
CUFF.2848	A01	23041316	23041804	488	1.84349	0.300624	0.281731	3.15976	3.87943	0	0	9.22647
CUFF.1276	A01	7433128	7433308	180	0	0	0	0	0	170.928	0	0
CUFF.2336	A01	17763231	17763922	691	0	0	0	0	0	0	0	5.01358
CUFF.2728	A01	22126006	22126391	385	0.438223	0.560164	0	0	1.20442	2.31788	0.676171	77.7141
CUFF.1632	A01	9844150	9844583	433	0	0	0	0.695797	0	0.535784	1.55973	12.3494
CUFF.62	A01	339347	340802	1455	3.89718	3.01064	0.70826	2.48151	0.815687	0.905633	0	1.20751
CUFF.2130	A01	15143026	15144637	1611	201.093	142.474	116.066	117.729	108.442	167.401	350.444	183.848
CUFF.2175	A01	15702473	15702982	509	0	0	0	0.750909	0	0.290304	6.80896	0
CUFF.3004	A01	24429946	24430792	846	0	0	0	0	0	0.161388	2.37464	0
CUFF.2329	A01	17762613	17763165	552	0	0	0	0	0	0	0	4.47985
CUFF.2904	A01	23747892	23748691	799	0.866366	0.511885	0	0	0	4.02737	0.455917	16.5496
CUFF.2305	A01	17409956	17410514	558	0	0	0	0	0	198.561	0	0.339119
CUFF.3356	A01	26321356	26322948	1592	0	0	0	0	0	0	11.1915	0
CUFF.89	A01	423955	424995	1040	2.27371	1.25372	1.23908	4.59734	1.67902	10.4428	7.15521	12.6692
CUFF.2236	A01	16573833	16575019	1186	0	0.086498	0	0	0	0.095473	0.140746	6.48762
CUFF.2598	A01	20650892	20651353	461	0	0	0	0	0	1.01824	1313.16	0
CUFF.2837	A01	23009512	23010308	796	88.2773	113.697	82.0598	38.3677	52.5424	36.2092	46.7183	211.863
CUFF.2896	A01	23563219	23566059	2840	4.95998	5.0887	6.02278	4.46532	5.41809	5.14423	9.73946	10.1079
CUFF.2219	A01	16268422	16268859	437	4.18827	13.0189	0.39307	0	0	0	0	0
CUFF.2782	A01	22632885	22633498	613	0	0	0	0	0	0	1128.45	0
CUFF.2010	A01	13665865	13666711	846	0.670902	0.87706	0.131184	0	0.0964025	0.57605	0.424009	3.46048
CUFF.2421	A01	19046397	19047411	1014	2.82314	2.78256	0.544139	0.433906	0.56599	1.68151	0.989464	0.894073
CUFF.1968	A01	12883609	12884347	738	0	0	0	0	0	0	15.158	0
CUFF.2986	A01	24367081	24367549	468	0	0	0	0	0	4.30613	0	0
CUFF.2595	A01	20611758	20612135	377	0	0	0	0	0	0.482142	94.1851	0
CUFF.3319	A01	26067121	26067576	455	0	0	0.542013	0.448877	0	19.7644	1.52241	115.252
CUFF.2155	A01	15547564	15549637	2073	0.518495	0.513688	0.787317	0.392629	0.574049	0.914441	1.87475	1.41898
CUFF.389	A01	2059681	2060074	393	0	0	0	0	0	0.771959	18.9727	1.05658
CUFF.2794	A01	22654954	22655730	776	0.36063	0.374798	1.27008	0.249328	0.535763	1.1586	0.851589	0.774827
CUFF.2161	A01	15625245	15625711	466	0.31344	3.78599	1.03307	0	1.03218	0.333535	0	0
CUFF.187	A01	1008355	1008765	410	0	0	0	0	0	0	7.85737	0
CUFF.672	A01	3440646	3441179	533	2.02948	3.7595	1.20465	0	0.796712	0.270719	1.98537	12.349
CUFF.1587	A01	9586629	9587777	1148	0	0	1.27486	1.53476	2.63874	0	0	8.85789
CUFF.2475	A01	19596360	19597219	859	6.58027	17.7019	17.7921	5.28503	8.8717	3.10786	3.32765	1.13137
CUFF.2137	A01	15247218	15247435	217	0	0	0	3.24527	0	0	73.4974	0
CUFF.1125	A01	6573236	6573927	691	3.25591	7.14359	0.205559	0	0.310005	0	0	1.55284
CUFF.2345	A01	17903098	17903552	454	0.327245	0	2.17782	2.25254	0.817405	4.87196	4.58356	5.61978
CUFF.2682	A01	21364956	21365679	723	0.164663	0	0.492189	1.59455	0.84646	3.17646	1.29771	0.235878
CUFF.2223	A01	16326329	16327570	1241	4.62117	4.46246	4.20072	5.5136	4.62601	3.36939	8.90748	20.7564
CUFF.2233	A01	16447667	16447965	298	0	0	34.248	0	0	0	33.5979	0
CUFF.462	A01	2422986	2424031	1045	0.103255	1.06707	0.396255	0	0	0	0	0.147968
CUFF.2967	A01	24260596	24261589	993	35.0152	3.426	3.44821	16.6688	1.08987	13.5719	34.6314	7.02472
CUFF.2444	A01	19348017	19348969	952	11.4342	7.93492	4.60079	3.60372	4.53794	6.86767	4.72942	15.514
CUFF.802	A01	4229164	4231960	2796	4.89024	5.25333	12.0277	26.9949	34.9582	8.37833	7.21469	3.18216
CUFF.757	A01	3998193	3998700	507	33.3576	12.6131	29.3941	29.1971	18.447	35.2456	20.4477	82.1576
CUFF.349	A01	1859651	1860704	1053	0	0	0	0	0	0	4.37543	0
CUFF.1908	A01	11957186	11957671	485	6.21962	5.21529	0	6.97728	8.65101	1.04824	16.8716	90.9391
CUFF.1438	A01	8335748	8342716	6968	0.526853	0.565673	0.201765	17.9573	13.4861	0	0	0
CUFF.1526	A01	9105613	9107311	1698	4.68118	3.48984	2.62332	3.55217	3.54065	5.30649	4.36478	1.49603
CUFF.646	A01	3297025	3297305	280	3558.21	35993.4	22741.4	12760	37376	5654.93	18409.1	5936.13
CUFF.966	A01	5575296	5575567	271	0	0	0	0	0	0	0	14.2032
CUFF.2031	A01	13969809	13970575	766	0	0	0	0	0	1.05398	24.5523	0
CUFF.1967	A01	12882451	12883536	1085	0	0	0	0	0	0	3.59623	0
CUFF.1179	A01	6675068	6675476	408	0	0.24204	203.505	16.2284	7.28175	0	1.21918	0
CUFF.2207	A01	16267927	16268358	431	16.0838	27.4894	0.80984	0.983205	0.915464	0	0	0.511402
CUFF.2636	A01	21038194	21038565	371	1.41181	0.619419	0	0	0	0	0	8.0749
CUFF.835	A01	4426196	4430139	3943	14.793	14.1327	20.2916	3.2768	3.2456	5.84573	3.96106	0.365657
CUFF.2075	A01	14480387	14481166	779	1.77912	3.43132	0	0	0	1.88147	0.685943	6.36081
CUFF.2422	A01	19086117	19086365	248	0	0	0	0	0	0	0	26.7034
CUFF.1681	A01	10113104	10113932	828	0	0	0	0	0	10.2802	0	0
CUFF.964	A01	5564092	5564510	418	0.754136	0.228544	1.08305	0	0	8.40072	0	10.7891
CUFF.2698	A01	21861005	21862119	1114	6.88038	6.5009	4.22522	3.85628	1.94189	5.97261	8.19319	5.06059
CUFF.892	A01	4910859	4911561	702	0	0	0	0	0	3.30357	0	0
CUFF.3124	A01	25069472	25071400	1928	71.3562	109.649	103.941	56.9972	112.109	32.1015	68.9232	29.7184
CUFF.188	A01	1003269	1005142	1873	8.3072	2.69763	0.0807969	0.160127	0	0.435012	5.13531	18.9367
CUFF.3230	A01	25512323	25519789	7466	3.7423	55.4207	13.3339	0	0	0	0	0
CUFF.3105	A01	24968621	24969820	1199	9.22685	4.61686	4.3144	9.6102	6.54986	8.49278	15.0686	26.7012
CUFF.2107	A01	14827685	14840154	12469	2.19358	5.16715	1.04177	0.354821	1.61644	1.75604	2.89697	6.31775
CUFF.2152	A01	15226727	15229821	3094	16.612	18.3665	20.9401	16.1008	16.732	78.3457	9.29897	14.9802
CUFF.2781	A01	22589887	22590494	607	1.46692	2.11391	0.859388	0	0.47725	0	0	0
CUFF.2034	A01	14007502	14008052	550	0	0	0	0	0	0	12.8894	0
CUFF.3379	A01	26430654	26431032	378	0	0	0	0	0	13.0539	0	0
CUFF.1030	A01	5970489	5970724	235	0	0	0	0	0	0	23.4931	0
CUFF.1700	A01	10257748	10258759	1011	8.11187	9.18355	11.7712	4.49272	7.48469	4.35292	4.48549	5.03633
CUFF.821	A01	4357763	4366998	9235	2.55184	2.85982	1.49481	8.62191	2.67204	49.8854	4.09117	11.4699
CUFF.1239	A01	7090801	7091269	468	0	1.96584	0	0	0	0	0	1.33641
CUFF.2618	A01	20724566	20733227	8661	7.10263	7.90333	8.32357	3.49595	3.80265	13.6015	11.0744	7.21003
CUFF.1482	A01	8611600	8617166	5566	2.76676	3.41474	2.55201	1.2606	1.70669	0.64724	0.459774	0.124054
CUFF.2497	A01	19937944	19938133	189	61.6966	2751.78	526.804	10.8249	603.891	30.5741	0	13.1737
CUFF.2429	A01	19199582	19200414	832	1.64482	1.03588	1.34246	2.84664	1.57888	1.61801	0.216518	5.8915
CUFF.2239	A01	16534085	16534478	393	5.90304	10.357	7.25694	3.47301	5.32815	4.01749	3.25711	4.22153
CUFF.465	A01	2448810	2449866	1056	0.101956	0.0501291	1.12402	0.141311	0.429664	0.219194	2.90703	0.438324
CUFF.842	A01	4524677	4525811	1134	2.71459	1.6474	0.223216	1.55726	0.653668	1.00662	0	1.60979
CUFF.1876	A01	11665556	11666569	1013	2.60792	3.72281	2.2171	3.22109	3.05183	0.128644	6.23804	11.1533
CUFF.582	A01	2974486	2978546	4060	10.5363	11.7325	14.615	14.3564	13.0284	7.74246	18.1593	3.41628
CUFF.2955	A01	24200096	24200914	818	0	0	0	0	0	0.370773	18.4368	2.99649
CUFF.1728	A01	10402873	10405459	2586	0	0	0	0	0	0	55.4175	0
CUFF.727	A01	3770765	3771930	1165	3.54236	2.66873	1.18475	1.61276	1.60576	2.91371	3.40237	2.5068
CUFF.3011	A01	24409885	24412207	2322	0	0	0	0	0	2.15541	0.0662951	0
CUFF.756	A01	4017942	4018805	863	0.654165	1.77197	0.446768	0.181177	0.187549	0.140442	0.20677	0.187456
CUFF.2593	A01	20622647	20622913	266	0	0	0	0	0	0	481.926	0
CUFF.316	A01	1733103	1735014	1911	42.1669	27.6621	0.0881379	0	0	0	2.49022	19.1266
CUFF.1910	A01	12079625	12080900	1275	1.1415	0.474412	0.424673	1.13078	0.3388	0.0877326	1.29364	0.350578
CUFF.2637	A01	21047577	21048099	522	0	0	0	0	0	0	5.32534	0
CUFF.2064	A01	14371225	14373438	2213	2.45826	3.01661	4.38918	2.5281	3.69208	2.60061	1.37624	5.35128
CUFF.2594	A01	20616524	20616774	250	0	0	0	0	0	0	853.207	0
CUFF.1816	A01	11194832	11195519	687	38.6819	43.0335	4.64406	29.8817	35.6906	109.733	1.24737	467.067
CUFF.1909	A01	11989588	11990739	1151	1.24458	0.553337	0.714489	0.737599	0.263654	0.952134	3.07951	6.8762
CUFF.2094	A01	14762451	14762960	509	0	0	0	0	0	0	24.2569	0
CUFF.651	A01	3295722	3296929	1207	60.2434	54.7146	32.1795	48.2751	54.2953	31.828	57.4088	40.9565
CUFF.1169	A01	6635184	6636007	823	1.11193	0.210367	0	2.69399	0.400808	0.298284	1.75618	0.597409
CUFF.2843	A01	22969516	22970573	1057	27.0682	24.8836	9.05456	11.1113	11.844	1.07529	1.78931	1.62048
CUFF.641	A01	3292022	3293090	1068	1.40807	0.889265	1.34872	0	0.0705736	0	0.159333	0.288263
CUFF.2980	A01	24284626	24285715	1089	29.3193	12.7532	0	0	0	1.0314	3.00429	7.68514
CUFF.1054	A01	6064264	6070530	6266	3.64649	1.43675	0.52197	0.9606	0.770129	1.48811	4.10253	6.71566
CUFF.2547	A01	20326190	20326633	443	3.75114	8.62497	9.54732	10.3239	11.7744	1.81201	3.18087	2.43989
CUFF.2683	A01	21366454	21368249	1795	102.502	47.0226	25.331	50.2927	25.4871	116.77	304.149	112.688
CUFF.3154	A01	25230628	25231418	790	1.90489	2.08097	0.144355	0	0	0	0	2.3092
CUFF.1947	A01	12538878	12540499	1621	1.39632	2.86373	2.1675	1.35876	0.632866	2.26291	2.18434	0.143641
CUFF.1565	A01	9371337	9372115	778	0.89687	1.21559	1.54905	0.206881	0.760019	0.641254	0	1.92732
CUFF.2687	A01	21557373	21559041	1668	0	0	0	0	0	0.150776	2.88494	0
CUFF.59	A01	337589	338339	750	2.55067	3.35953	1.4225	0.917851	1.88522	7.57681	13.3999	3.80687
CUFF.3373	A01	26389753	26392176	2423	6.99614	5.50655	7.37858	2.76295	3.06018	4.16668	11.2122	3.09825
CUFF.2739	A01	22244622	22247920	3298	2.6583	2.72541	4.42045	2.92475	2.96481	2.68066	2.91391	4.85041
CUFF.2294	A01	17258706	17258897	191	7.74316	0	0	9.47856	0	6.72047	0	113.781
CUFF.5	A01	4633	5653	1020	2.95166	2.83537	2.18923	2.35446	4.70298	6.83442	8.69851	7.01786
CUFF.1135	A01	4951741	5168243	216502	3.95743	2.92525	0.92979	0.498366	1.45	0.51519	1.51752	0.687339
CUFF.1827	A01	11256742	11258066	1324	2.29476	1.40226	0.769275	1.88564	0.43903	10.7266	3.26263	6.46183
CUFF.490	A01	2552928	2554650	1722	3.43217	2.48742	2.71435	3.85677	2.10436	5.14924	4.4213	3.29792
CUFF.2408	A01	18813689	18814300	611	15.7782	10.566	6.58992	4.87614	2.67531	23.7579	55.4418	128.442
CUFF.1398	A01	8092274	8093069	795	1.01735	0.810176	1.00151	1.40821	0.736763	1.40312	0.688284	1.24931
CUFF.2726	A01	22074495	22075333	838	1.49397	2.05101	0.598123	1.88049	1.0746	0	3.86209	0.389179
CUFF.2818	A01	22829372	22829486	114	0	0	0	0	0	0	22962.2	0
CUFF.2008	A01	13547852	13548534	682	0	0	0	0	0	0	6.65368	0
CUFF.788	A01	4204667	4204929	262	29.9098	117.057	83.006	44.713	247.934	56.8053	65.0225	86.7902
CUFF.3380	A01	26429405	26429712	307	0	0	0	0	0	341.032	0	0
CUFF.74	A01	384433	384707	274	3.85644	12.7312	3.83057	0	6.72354	0	0	0
CUFF.1465	A01	8609702	8610794	1092	1.89918	3.87591	2.01886	1.31265	1.27869	0.203289	0.298754	0
CUFF.2597	A01	20619615	20620015	400	0	0	0	0	0	0	385.668	0
CUFF.726	A01	3770765	3771930	1165	29.3363	1.36454	0.952264	15.3592	0.703546	41.1238	23.6642	25.893
CUFF.1850	A01	11420468	11422128	1660	3.13501	4.32736	5.3732	3.12814	5.64547	3.22925	0.814678	8.31905
CUFF.1516	A01	9069592	9070026	434	3.5317	1.25894	1.39617	5.82987	1.80272	0.375105	2.74264	2.02135
CUFF.555	A01	2837297	2837799	502	0.556454	0.93381	0.746095	0	1.11342	0.296561	0	7.16909
CUFF.2039	A01	14046562	14047379	817	0.593496	1.34743	1.93389	1.22669	0.723103	4.10831	0.925839	0.424748
CUFF.1988	A01	13248644	13249205	561	0	0	1.83682	0	0.181839	0	0.368312	0
CUFF.1966	A01	12880816	12881896	1080	0	0	0	0	0	0	164.358	0
CUFF.1494	A01	8896150	8897868	1718	1.48015	1.28111	0.368064	0.324153	0.484348	5.11409	2.34906	35.0594
CUFF.2095	A01	14730947	14731935	988	0.884428	0.710826	1.70456	1.68506	2.73405	3.20731	0.525002	4.59418
CUFF.1869	A01	11661445	11662957	1512	1.45472	0.362419	0.411536	0.839612	0.172602	0.390571	1.34213	0.868513
CUFF.2267	A01	16905290	16906732	1442	7.5141	7.03838	6.52745	9.28969	5.68775	11.0095	8.31261	10.3608
CUFF.1707	A01	10255696	10257352	1656	11.8725	12.6595	13.0157	8.63952	7.37542	12.3132	6.33626	7.70542
CUFF.2639	A01	21046556	21047323	767	0	0	0	0	0	0	12.653	0
CUFF.2352	A01	17853193	17855271	2078	8.33527	6.8871	6.84569	6.65729	7.03827	8.98789	7.4778	7.45859
CUFF.1249	A01	7175646	7177385	1739	6.84376	6.98716	0.440483	0.894122	0.462201	3.6042	5.51077	16.2813
CUFF.2046	A01	14236596	14237615	1019	0.142093	0.071844	0.139599	0	0.102665	1.21958	5.83352	0
CUFF.1774	A01	10846554	10849578	3024	1.44281	1.61791	1.03824	0.740607	0.419997	1.4209	2.44819	2.47322
CUFF.373	A01	1974322	1980848	6526	4.9566	4.22024	6.49021	7.75926	4.57314	4.48355	3.63057	1.68687
CUFF.1652	A01	9951617	9952961	1344	14.1888	19.7192	33.8206	13.8296	26.6285	12.3816	12.1732	30.1198
CUFF.506	A01	2601232	2608296	7064	8.23069	8.60543	9.64263	20.4135	18.9962	22.7214	11.2844	8.12378
CUFF.1043	A01	6008732	6009801	1069	81.35	30.3783	28.9531	51.3627	36.1472	38.493	112.813	86.7255
CUFF.2327	A01	17709361	17710205	844	1.37989	2.44284	0.581101	0.47466	0.582945	0.36654	0	0
CUFF.2320	A01	17565971	17566433	462	0	0	0	0	0	0	129.935	0.698649
CUFF.599	A01	3100122	3101482	1360	0	0	0.398781	0.222078	0	0.516168	0.759247	2.52933
CUFF.1826	A01	11254773	11256406	1633	1.53562	0.587656	0.229917	2.55717	0.50353	3.90328	2.4403	13.0309
CUFF.1717	A01	10359777	10360338	561	0.291891	1.15526	1.73797	1.20678	0.944675	0	0	0
CUFF.3006	A01	24406630	24408089	1459	0	0	0	0	0	1.65304	0	0
CUFF.1939	A01	12354409	12354792	383	3.09801	2.83963	0	0	0	0	0	0
CUFF.368	A01	1984292	1984627	335	0	0	0	0	0	0	0.886709	16.6043
CUFF.1949	A01	12620285	12621259	974	11.987	6.80434	3.97573	5.28918	3.35301	13.2239	22.825	27.8012
CUFF.2358	A01	17952294	17954913	2619	0.480747	1.27788	2.74298	3.2941	2.74824	0.555718	0	7.00892
CUFF.1033	A01	5976736	5977110	374	0	0	0	0	0	0	7.13439	0
CUFF.2348	A01	17910346	17912765	2419	0.99851	0.421021	0	0	0	0.213662	1.88343	16.8747
CUFF.2423	A01	19136007	19136437	430	0.717712	0.856838	0	0.49356	0.613509	0	12.2565	0.513456
CUFF.3116	A01	25016127	25021666	5539	5.39963	5.83742	9.97278	27.7637	24.8061	8.32225	4.9683	2.17708
CUFF.2078	A01	14527118	14528205	1087	0	0.125583	1.45179	2.24702	3.2329	0	0.36454	0
CUFF.113	A01	635300	636290	990	0	0	0.0595738	0	0	0	0	4.74803
CUFF.286	A01	1499525	1503766	4241	0.665741	1.26823	0.968591	0.145986	0.493848	2.07826	0.613781	1.25583
CUFF.790	A01	4205431	4205610	179	2067.63	22521	21757.8	3136.42	28567.8	4274.81	4238.29	6581.03
CUFF.266	A01	1406921	1408266	1345	0.240491	0.17962	0.11656	0.166568	0	5.94058	1.90197	0.172298
CUFF.2745	A01	22286191	22286529	338	0	0	9.50076	0	0	0	0	0
CUFF.722	A01	3763652	3764862	1210	0.527981	1.25905	0.322185	0.73112	1.3256	0	0	0
CUFF.2714	A01	22012990	22013914	924	0	0	0.0581959	0	0.0854186	0.12897	7.02789	0
CUFF.2029	A01	13903656	13904506	850	3.33444	1.00537	0.195501	0.184686	0.191542	1.86103	0.210749	5.92408
CUFF.2315	A01	17367418	17371587	4169	6.54493	7.70482	9.99415	5.66713	4.12598	7.13132	1.58482	3.16701
CUFF.2638	A01	21036112	21037353	1241	0.757374	0.73576	0.0798157	1.51707	0.758987	1.35805	3.07023	1.20608
CUFF.2140	A01	15357609	15358433	824	0	0	0	0	0	0	4.3837	0
CUFF.882	A01	4887770	4888430	660	1.11807	1.6534	0.658793	1.03048	1.80747	4.58849	2.05252	12.8114
CUFF.2192	A01	15877207	15879857	2650	2.61298	1.04681	0.224429	1.20301	0.49897	0.465539	0.341787	14.9675
CUFF.1809	A01	11114171	11114844	673	0	0	0	0	0	0	0	4.93716
CUFF.1925	A01	12241099	12241340	241	1.49844	14.3537	12.0437	1.99353	0	7.54949	179.576	2.12963
CUFF.3395	A01	26446435	26448169	1734	5.83839	6.8572	10.4387	3.16406	2.3587	3.1342	3.61171	0.181857
CUFF.1016	A01	5876330	5877321	991	0.110144	0.217843	0.371399	0	0.155608	0.355054	0	4.10366
CUFF.2446	A01	19242927	19243237	310	5.55223	5.74317	1.03264	0	0	0.725447	0	0
CUFF.2235	A01	16498852	16499900	1048	1.95506	2.32873	6.61286	2.56702	3.97755	5.08778	1.79279	9.87958
CUFF.1946	A01	12513261	12514151	890	0.599482	1.87585	0.489345	0	0	3.51082	4.20731	1.28707
CUFF.3320	A01	26067649	26068018	369	0	0	0	0	0	0	0	8.16081
CUFF.1875	A01	11665556	11666569	1013	1.99242	2.81789	1.47982	1.22255	1.9324	0.311267	1.71031	9.03642
CUFF.1337	A01	7819161	7821766	2605	13.3898	7.80977	2.49992	5.70045	2.19178	4.19478	2.47496	0.304632
CUFF.4711	A02	7244924	7245717	793	1.63455	2.76907	0.895051	0	0	0.350372	4.1226	3.2781
CUFF.4095	A02	3301398	3302131	733	2.85723	2.19549	3.60602	4.92995	2.95538	1.01712	8.95533	1.02278
CUFF.6623	A02	25095379	25095872	493	0	0	0	0	0	0	50.1595	0
CUFF.5143	A02	10810972	10812159	1187	12.1242	5.54542	5.00722	16.7445	6.58018	6.36165	7.61066	8.52316
CUFF.5539	A02	14309400	14311689	2289	6.75795	6.13078	6.98311	2.1514	1.63202	14.6324	10.141	11.8789
CUFF.6165	A02	21568166	21569045	879	0	0	0	0	0	17.155	0	0
CUFF.5746	A02	16243169	16243705	536	0	0	0	0	0	0	0	6.84258
CUFF.4886	A02	8722337	8723186	849	0.935041	1.7455	0.261091	0.369924	0	0	0	0.191385
CUFF.5770	A02	16691331	16692147	816	0	0	1.72407	0.194542	0.202837	0	0	0
CUFF.6108	A02	20931817	20932812	995	4.06384	4.38084	0	0	0	0	0	16.143
CUFF.4723	A02	7299991	7301301	1310	1.4232	1.00758	2.72692	0.788063	0.205691	0.763444	0.674161	1.2234
CUFF.5077	A02	10243212	10243699	487	1.16756	2.6406	0.473992	0	0	0	0	0
CUFF.6666	A02	25506063	25509616	3553	0.872655	1.2855	1.75782	2.4245	1.65885	2.11118	1.2642	1.17531
CUFF.5788	A02	16794481	16794931	450	1.66061	0.581809	0	0	0	0	0	13.3078
CUFF.6148	A02	21330087	21330693	606	0	0	0	0	0	0	0	6.11238
CUFF.5046	A02	10013750	10015035	1285	2.01993	2.58433	2.67679	1.45673	1.39817	0.782465	0.897396	7.17965
CUFF.6072	A02	20533673	20533940	267	1.04302	0	1.14841	0	0	2.14571	0	16.3496
CUFF.4080	A02	3239944	3240343	399	0	0.255627	3.3775	1.12612	0.732574	1.73724	0	1.75943
CUFF.4411	A02	5147431	5147952	521	1.57592	1.59676	0.139408	0.724571	1.24598	4.48271	0	0
CUFF.4253	A02	4113508	4114020	512	0	0.280082	0	0	0.401472	0.463576	6.76171	0
CUFF.4807	A02	8199087	8200073	986	1.23579	0.925145	0.780233	0.171169	0.793096	0.132702	0.195418	0
CUFF.4147	A02	3525066	3528192	3126	0.959974	0.659927	0.178252	1.26605	0.747365	1.34498	0.992645	5.22933
CUFF.5923	A02	18933143	18933470	327	0	0	0	0	0	45.7214	645.138	0
CUFF.3603	A02	808020	808596	576	0	0	0	0	0	0	10.152	6.51228
CUFF.6519	A02	24065790	24100640	34850	5.18561	0	0	38.3556	0	46.0777	0	0
CUFF.6844	A02	26599819	26600239	420	0.373905	0.452046	0	0	0	0.793477	0.5798	5.34941
CUFF.5985	A02	19569093	19572579	3486	1.09171	1.76804	2.89552	2.34192	1.38727	3.43595	1.23729	0.889248
CUFF.5556	A02	14528102	14528857	755	0	0.872955	0.46206	0	0	0	0	0.222728
CUFF.5892	A02	18538447	18539332	885	2.61987	1.3209	6.52456	8.73326	6.92275	5.23866	2.47572	4.25314
CUFF.3845	A02	1983495	1984193	698	0	0	0	0	0	0	990.727	0
CUFF.5651	A02	15189800	15191120	1320	0.269165	0.135372	0.660192	2.23622	1.16066	1.3	1.91373	0.771308
CUFF.5323	A02	12441307	12441900	593	2.81697	0.925248	0.111592	3.29229	2.14997	1.3899	0.680307	1.86185
CUFF.6679	A02	25528918	25529585	667	44.2516	83.575	77.7746	25.0889	55.551	23.2079	18.7583	30.4778
CUFF.5567	A02	14383611	14391385	7774	7.35495	6.21276	2.42475	7.29159	5.2784	19.2495	2.58416	9.45347
CUFF.5711	A02	15948584	15948903	319	1.38237	0	0	0	0	0	0	21.6261
CUFF.6860	A02	26769769	26770415	646	0	1.15738	0	0	0	12.9386	2.85953	2.74905
CUFF.5927	A02	18990064	18991561	1497	2.51796	1.42937	0.833346	0.317709	0.306381	2.00642	1.80422	6.0225
CUFF.6157	A02	21369182	21372172	2990	0.0952358	0.163791	0.102185	0.044092	0.148816	0	5.05664	0.22756
CUFF.4877	A02	8522241	8522758	517	8.1973	6.36096	8.66975	4.3896	3.95378	6.05951	2.22845	9.13218
CUFF.5725	A02	16003976	16005610	1634	0	0	0	0	0	0	6286.71	0
CUFF.6445	A02	23829275	23829923	648	0	0.500554	0.968297	7.13366	4.86607	1.02292	0	0
CUFF.6150	A02	21309653	21311004	1351	0	0	1.15149	4.75859	4.3137	2.87182	14.521	0.327805
CUFF.6117	A02	21034716	21035103	387	0	0	0	0	0	0	7.3679	1.86193
CUFF.6347	A02	22950289	22951374	1085	1.23601	4.06205	0.975599	0.467066	0.158992	0.72435	0	24.3131
CUFF.6096	A02	20713858	20715051	1193	21.8577	9.2971	9.90503	12.4194	10.5949	16.4875	32.4191	26.6423
CUFF.5246	A02	11812382	11813055	673	0.53562	2.24907	2.43099	2.19844	9.14698	1.12804	0.820302	12.2494
CUFF.5496	A02	13843637	13844929	1292	10.3897	5.2631	3.00404	9.02745	4.57709	6.09239	7.94699	5.03748
CUFF.4170	A02	3701228	3701530	302	0	0	0	0	0	0	307.159	0
CUFF.5515	A02	14112901	14114062	1161	29.9476	37.314	31.122	28.522	40.8629	9.10463	25.1104	23.0903
CUFF.5256	A02	11810355	11810849	494	0	0	0	1.96663	0.459355	0.304051	0	11.437
CUFF.6303	A02	22570953	22572848	1895	22.5168	36.1959	39.6069	40.3758	94.1344	10.6523	7.11091	3.49961
CUFF.6670	A02	25431827	25440504	8677	0	0	0	0	0	6.57572	3.18934	0
CUFF.6020	A02	20062318	20062868	550	0	0	0	0	0	0	62.5516	0
CUFF.6540	A02	24401928	24402742	814	0.227762	0.245155	0.236284	3.45936	0.87649	3.40699	5.35834	2.28299
CUFF.6081	A02	20601770	20601992	222	6.60132	0	31.1062	8.60967	154.944	0	2.99026	31.1459
CUFF.5259	A02	11908771	11909368	597	0.552204	0	0	0	0	0	10.1356	0
CUFF.5022	A02	9701202	9701654	452	1.31866	0.576354	0.183135	0.907613	0.27503	0.701061	1.02591	10.8507
CUFF.3862	A02	2070816	2071135	319	0	0	0	0	0	8.15274	0.984831	0
CUFF.5869	A02	18308511	18309126	615	0.617075	1.08893	0.420713	0.568402	0.467085	1.10004	0.969502	1.76747
CUFF.6726	A02	25838965	25839624	659	0.186735	0.19498	0.188668	2.06525	1.25431	0.399827	4.11351	0
CUFF.4981	A02	9460458	9461069	611	0.207607	1.21069	0.318867	0	0	0.222037	0.326128	0.594638
CUFF.5102	A02	10391111	10392934	1823	0.744335	1.31097	0.204412	0.442075	0.0749089	0.940443	6.40472	9.44741
CUFF.6160	A02	21390749	21392620	1871	2.21641	1.93257	0.0491314	0.1465	0	0.170583	0	0.151294
CUFF.6147	A02	21300045	21300270	225	0	0	0	0	0	0	30.9447	0
CUFF.6707	A02	25764783	25765641	858	0	0	0	0	0	0	13.384	0
CUFF.6058	A02	20380078	20380273	195	73.1415	0	0	22.4176	0	10.6937	20.6722	8.75326
CUFF.6092	A02	20659688	20663884	4196	0.40138	0.25129	11.1701	12.9229	10.1014	11.2411	15.3866	1.94637
CUFF.6482	A02	23949595	23951552	1957	0	0	0	0	0	0	11.191	0
CUFF.6818	A02	26410218	26410862	644	0	0	0	0	0	0	3.33529	0
CUFF.5650	A02	15264055	15266063	2008	0	0	0	0	0	0	0	9.93638
CUFF.5659	A02	15270817	15272006	1189	1.06196	1.16404	0	0	0	0	0	0.380489
CUFF.4975	A02	9403466	9403855	389	0.859549	0	0	0	0	0.909639	2.65426	23.9723
CUFF.6712	A02	25796080	25797093	1013	60.2922	10.111	2.96761	9.14999	1.59034	69.944	24.0481	51.3365
CUFF.6127	A02	21158275	21159671	1396	5.36303	5.93328	6.60117	7.69645	7.1442	8.9214	7.6814	11.0727
CUFF.5527	A02	14296303	14296414	111	1014.19	20562.5	10154.9	5297.42	43938.3	1823.52	3850.08	3155.8
CUFF.4392	A02	5021736	5022255	519	1.32105	0.584782	0	0	0	0	0	6.052
CUFF.6671	A02	25431827	25440504	8677	0	0	0	0	0	2.25151	1.65337	0
CUFF.4622	A02	6457163	6458418	1255	24.4182	28.9846	0	0	0.0575788	0	0.263517	5.47564
CUFF.5489	A02	13933847	13934957	1110	0.768211	1.69279	0.275183	0.665581	1.20904	10.635	0	8.1193
CUFF.3671	A02	1211535	1212349	814	0	0	0	0	0	4.17684	0	0
CUFF.4148	A02	3522197	3524490	2293	1.90141	1.6046	1.1751	1.37577	2.92213	10.4069	0.918063	34.5973
CUFF.4399	A02	5040987	5043770	2783	4.0212	4.20662	2.96883	1.46346	1.30992	2.05856	3.6652	2.36223
CUFF.6458	A02	23859033	23865177	6144	1.77937	3.53797	8.08989	5.71418	7.32856	2.45341	1.64563	2.95862
CUFF.6405	A02	23441797	23442242	445	0.338424	12.9114	7.18783	1.39723	1.13755	1.07908	0	0.484281
CUFF.6703	A02	25704684	25705630	946	6.40105	2.34891	2.56593	0	1.26354	0	1.73182	0
CUFF.6323	A02	22747490	22748264	774	0	0	0	0	0	0	2.37464	0
CUFF.5606	A02	14833525	14834066	541	1.24019	3.93111	2.4773	2.05366	4.45961	2.91242	3.10727	3.90647
CUFF.6685	A02	25615408	25615801	393	1.01918	0	0	1.37477	0	0	0	15.9783
CUFF.4443	A02	5297743	5299704	1961	1.28133	1.67948	0	0	0	0	0	0.204061
CUFF.5601	A02	14893675	14895597	1922	0	0	0	0	0	0	4.23607	0
CUFF.5924	A02	18939750	18940212	462	0.31791	1.83515	0.175172	0.437779	1.57608	0.338221	0.990233	0.909962
CUFF.5414	A02	13044603	13046401	1798	26.6421	20.5049	13.3335	12.0981	10.3717	10.1029	18.0722	21.8154
CUFF.5750	A02	16328640	16329149	509	10.6189	13.9476	17.0174	61.95	60.2991	5.51577	14.0435	13.6424
CUFF.5912	A02	18724232	18728704	4472	7.2942	9.21139	4.99447	5.2191	4.67285	10.0132	7.44416	3.57634
CUFF.6003	A02	19750614	19751311	697	2.26029	1.21487	1.87378	27.4658	12.509	21.2543	0.709108	123.64
CUFF.5854	A02	18038442	18038620	178	0	0	0	0	0	0	265.251	0
CUFF.5743	A02	16224578	16225224	646	5.75887	9.15484	2.23785	0	0.431471	0	1.81153	91.2798
CUFF.4876	A02	8638930	8639794	864	0.65865	0.507626	0.984378	2.05013	3.02307	0.705879	0.519083	1.65115
CUFF.4356	A02	4823715	4825998	2283	1.83682	3.1265	3.18171	3.01503	1.87231	4.11253	5.48235	1.75729
CUFF.5917	A02	18902172	18902567	395	0	0	0	0	0.375694	0	17.4289	0
CUFF.6088	A02	20671490	20673866	2376	4.06275	4.37027	3.06094	2.36938	2.24425	2.9785	2.32808	3.78579
CUFF.6268	A02	22393308	22394237	929	9.6617	9.73389	0	0	0.0847992	0	0	0.683663
CUFF.4345	A02	4778360	4780107	1747	0.583245	1.84795	0.215374	0	0	0.156408	0	0
CUFF.4074	A02	3174955	3175950	995	0	0.826596	0	0	3.55074	0.370773	0	0
CUFF.6037	A02	20205008	20206080	1072	0.34	0.876828	1.0197	0.235139	0.250657	0.182144	0	0
CUFF.4904	A02	8833514	8834681	1167	0.960444	1.00018	0.666889	0.591548	0.526416	2.06437	2.02773	0.764622
CUFF.3813	A02	1849172	1849864	692	0	0	0.138927	0	0	0	0	8.6232
CUFF.4529	A02	5800227	5801638	1411	14755.3	18075.8	2970.69	102617	18978.3	175358	675963	284540
CUFF.5111	A02	10529312	10530085	773	1.14876	0.16178	0.737838	5.60067	4.39703	5.5077	10.3413	1.23327
CUFF.4454	A02	5365583	5367460	1877	1.10261	1.02546	0.315236	0.17001	0.167363	0	0.097345	0.878047
CUFF.4979	A02	9434619	9435369	750	1.41157	1.28217	0.466522	0	0.114528	0	0	0
CUFF.5208	A02	11415543	11416386	843	0.673945	1.96623	0.263656	6.15889	4.94097	0.867969	0.638867	0
CUFF.3623	A02	928331	928863	532	0	0	0	0	0	0	19.9677	0
CUFF.5401	A02	12960810	12961604	794	1.15056	1.11656	0.597727	0.635423	0.354851	3.93346	3.60844	6.91959
CUFF.6825	A02	26462612	26463666	1054	83.0806	67.388	0.342926	0.141634	0.215359	0.549235	7.60784	1112.82
CUFF.4993	A02	9546259	9547389	1130	0.0940015	0.1379	0.269053	0.260634	0.196981	0	0.148995	8.35232
CUFF.5877	A02	18393624	18394533	909	9.30273	8.14149	15.6414	9.81762	10.2533	3.88783	4.22726	6.77629
CUFF.6124	A02	21161610	21162288	678	5.20056	8.6742	5.02166	0.897897	1.81921	9.49764	12.2455	9.61958
CUFF.6214	A02	21988251	21988889	638	0.781307	1.12881	0	0	0.146711	0	0	0.559505
CUFF.6608	A02	24997679	25000609	2930	7.47757	7.4929	10.5069	11.2094	11.4125	10.532	15.0361	11.377
CUFF.5253	A02	11810934	11811281	347	0	0	0	1.47435	0.54305	0	0	8.47219
CUFF.5822	A02	17545790	17546688	898	0	0.0621442	0.0604686	0	0	3.34056	0.983841	2.49628
CUFF.5474	A02	13772129	13773089	960	0.916241	0.62482	0	0.317357	0.324604	0.246077	0	2.95406
CUFF.6045	A02	20304154	20305025	871	2.32767	1.42556	0.693271	0.537248	0.0925866	0.416469	4.08791	4.63208
CUFF.4746	A02	7574529	7575270	741	0	0	0	0	0	0.170835	0	3.65274
CUFF.5931	A02	19027711	19028475	764	0.306143	0.857996	0.22712	0	0	0.164139	0	0.438579
CUFF.4995	A02	9547561	9548029	468	0	0	0	0	0	0	0	71.7205
CUFF.4822	A02	8297929	8298457	528	4.11296	0.226023	0.42861	0.514027	0	0	1.1596	19.7928
CUFF.4003	A02	2845814	2846609	795	1.41768	2.38897	199.92	3146.7	1311.5	171.013	0	2.02935
CUFF.5602	A02	14909412	14910782	1370	0	0	0	0	0	0	14.1555	0
CUFF.4887	A02	8744633	8745114	481	0	0.169124	0.647219	0.41025	0.242032	0.317064	0	5.11397
CUFF.5301	A02	12087660	12102205	14545	1.00535	1.31903	0.183334	0.52216	0.358979	1.07946	0.596071	0.540191
CUFF.6327	A02	22772646	22773668	1022	9.22905	7.16582	10.3988	13.2309	7.54691	4.2183	32.7562	150.647
CUFF.5156	A02	10914850	10916197	1347	0	0	0	0	0	0	27.6839	0
CUFF.6168	A02	21483088	21490967	7879	13.1772	8.46242	0.0881379	0	0	0	0	0
CUFF.5663	A02	15354668	15355133	465	1.25818	2.71623	0	0	0	0.669389	1.96002	3.15122
CUFF.6513	A02	24210451	24212487	2036	0.166508	2.1415	4.15234	4.60664	6.9792	4.46079	1.83688	0.477038
CUFF.6082	A02	20619053	20619755	702	0	0	0	0	0	0	4.04809	0
CUFF.6098	A02	20794069	20794387	318	0	4.64828	0	0	0	0	102.144	0
CUFF.3606	A02	821892	823359	1467	33.8999	1.52231	3.76162	13.0199	0.709276	11.1029	43.1324	2.79963
CUFF.4898	A02	8755866	8756524	658	0.374254	1.2704	0.472777	0.51739	0.419102	0.600988	2.35544	2.68022
CUFF.3723	A02	1421228	1421763	535	0	0	0.649773	0	0	0	7.84162	0
CUFF.4588	A02	6372314	6372983	669	0	0	0	0	0	20.6679	374.769	0
CUFF.5823	A02	17544378	17545399	1021	0.318622	0.209488	0.051039	0.441554	0	8.21832	0.672715	3.9571
CUFF.6768	A02	26156145	26156679	534	0	0	0	0	0	10.2485	0	0
CUFF.4924	A02	9037613	9037885	272	0	0	0	1.33052	0	15.2441	0	0
CUFF.6043	A02	20262069	20263575	1506	2.17088	2.28943	2.33087	1.0029	2.035	2.00006	1.6373	5.92559
CUFF.5087	A02	10288403	10293842	5439	21.4012	21.9355	17.2673	10.1766	12.9199	18.9323	19.0579	16.4418
CUFF.4869	A02	8577808	8578808	1000	4.13944	4.35917	0	0	0	0	0	0.780493
CUFF.5251	A02	11783186	11784530	1344	0	0	0	0	0	4.53993	0.121732	0
CUFF.3556	A02	495366	495994	628	0.599106	0.736787	7.32407	11.315	7.67479	2.56395	0.313904	2.86011
CUFF.5097	A02	10399236	10399797	561	3.9944	2.54285	1.22455	2.5949	0.363679	0.250966	8.8395	2.35509
CUFF.6876	A02	26856792	26859229	2437	11.5605	2.37964	0.116371	0.258742	0.169916	1.00408	0.691342	4.72175
CUFF.6007	A02	19804503	19805268	765	0.152809	0	18.5133	0.422939	1.44638	4.58806	0	0
CUFF.6119	A02	21003970	21004720	750	15.4841	15.9096	3.11056	5.71843	7.29302	7.07391	0.432016	3.56235
CUFF.6309	A02	22658694	22659076	382	0	0	0	0	0	0	25.3799	0
CUFF.5935	A02	19084576	19084775	199	69.0234	303.517	171.276	42.644	0	4.40179	5.77863	0
CUFF.4725	A02	7334508	7334612	104	4145.33	361156	98646	35763.4	950883	3770.05	17905.5	14530.3
CUFF.5889	A02	18607181	18607505	324	0.625839	0	0	0	0.690368	0.656251	11.423	0.894066
CUFF.5004	A02	9581886	9582318	432	0	0	0	0	0	0	95.9938	0
CUFF.6563	A02	24613894	24614950	1056	0.407826	0	0	0	0	0	0	3.06827
CUFF.5830	A02	17542190	17544001	1811	0.0547149	0.234505	0.101997	0	0	4.59805	0.521971	2.58824
CUFF.5247	A02	11853628	11854522	894	0	0	0	0	0	0	4.14537	0
CUFF.6267	A02	22394328	22394807	479	18.8837	28.4788	0	0	0	0	0	0.429024
CUFF.5635	A02	15110350	15111421	1071	0	0	0.0620532	0	0	0	3.02254	0.365272
CUFF.4365	A02	4889447	4890741	1294	0.888837	0.714642	1.07102	0.153948	0.471212	23.995	48.1871	0.159209
CUFF.5235	A02	11683080	11683647	567	0.462614	0.124818	1.2026	1.59674	0.892544	1.72972	0	0
CUFF.5094	A02	10390713	10390806	93	1523.17	25540.5	88727.8	8216.03	67647.7	5630.58	0	6943.73
CUFF.5630	A02	14998675	14999834	1159	6.80888	5.88503	5.38596	2.61282	5.49452	3.72138	6.96389	6.67176
CUFF.4416	A02	5144369	5146506	2137	2.33618	1.51076	0.0771576	0.215514	0.113638	10.353	0	0.66935
CUFF.4849	A02	8421576	8421907	331	0	0	0	0	0	0	16.3685	0
CUFF.4323	A02	4603225	4604447	1222	0.0856895	0.0833309	0.0406739	0	0	0.0921832	0.135909	9.94754
CUFF.5005	A02	9585223	9585477	254	0	0	0	0	0	0	46.5104	0
CUFF.5733	A02	16214045	16214916	871	16.8367	14.4779	7.89688	22.3342	10.0124	38.8311	15.2957	26.6481
CUFF.4020	A02	2921727	2922233	506	0	0	0	0	0	0.502256	140.5	0
CUFF.6155	A02	21372223	21372643	420	0	0	0.42861	0.514027	0	0	12.1758	0
CUFF.3457	A02	12903	14007	1104	0	0	0	0	0	0	8.57708	0.692549
CUFF.6161	A02	21472138	21473194	1056	0	0.100258	0	0	0	0	3.23003	0.146108
CUFF.6094	A02	20715531	20716083	552	4.81346	8.10934	5.53964	3.32186	8.79251	2.56994	5.65638	0.344603
CUFF.4836	A02	8409738	8410164	426	0.364728	0	0	0	0	0	7.35762	0
CUFF.5231	A02	11630433	11631343	910	1.34631	1.89203	3.92027	2.03436	1.91844	4.20589	2.90337	3.85815
CUFF.4563	A02	6130383	6131332	949	0	0	0	0	0	2.67095	0	0
CUFF.5298	A02	12163850	12164493	643	3.67099	4.76342	3.13627	2.13645	0.579572	2.48138	21.2699	4.70432
CUFF.5155	A02	10907947	10909743	1796	0	0	0	0	0	0	5.29485	0
CUFF.6872	A02	26843177	26844131	954	0	0	0	0	0	0.451622	10.1923	3.41725
CUFF.4947	A02	9181870	9182660	790	120.438	139.609	3.81949	8.0604	12.4194	38.6869	81.9503	132.258
CUFF.3615	A02	823677	830427	6750	4.73463	3.60285	3.99698	4.52796	3.15757	7.00375	6.69957	3.72252
CUFF.5257	A02	11901173	11902021	848	0.535111	1.41214	0.457652	1.66715	0.480429	1.43583	0.42275	11.117
CUFF.4908	A02	8897484	8898507	1023	0	0.0522385	0	0	0	0.113873	0	42.6655
CUFF.6813	A02	26395419	26395590	171	0	0	0	0	0	0	774.701	0
CUFF.5871	A02	18268086	18268756	670	0.54759	0.190006	0.0919634	0.252374	0.271614	0	2.873	0.52289
CUFF.5932	A02	19034331	19034637	306	2.14898	3.04191	5.44189	1.94967	0	1.49596	11.9033	4.09111
CUFF.6006	A02	19763966	19766118	2152	2.42254	1.35378	2.63225	2.79529	1.74099	0.433334	0.637913	1.54263
CUFF.5076	A02	10242007	10242734	727	0.490365	1.42649	0.162737	0	0	0	0	0
CUFF.4857	A02	8521135	8521664	529	2.30945	9.88115	10.8522	1.06202	7.8752	2.46418	1.60622	4.40856
CUFF.6764	A02	26092306	26092875	569	3.64592	3.46838	0.1658	0.837123	0	0	11.8425	2.60917
CUFF.6269	A02	22398404	22399036	632	0	0	0	0	0	0	201.573	13.1737
CUFF.5035	A02	9821048	9821842	794	13.5383	5.23873	3.94149	13.702	5.48297	2.49847	15.1667	55.8934
CUFF.5044	A02	9959591	9960273	682	0	0	2.99884	4.10732	1.74507	1.05906	1.55363	0
CUFF.6847	A02	26616629	26617168	539	1.74599	3.9573	0	0	0.19519	0	0	0.714235
CUFF.4932	A02	9065753	9066032	279	1.82936	21.3024	11.9846	2.47512	4.41026	1.89279	51.7344	0
CUFF.6547	A02	24513240	24513771	531	0.510274	2.24309	3.77287	0	0.401087	0.27225	0	0
CUFF.6159	A02	21471304	21472084	780	0.148979	0	0.293981	0	0	0	10.3449	0.853728
CUFF.6125	A02	21175033	21177031	1998	0	0	0.0306428	0	0	0	9.13472	0.374634
CUFF.6312	A02	22655173	22656124	951	2.31137	1.10667	0.714489	1.4752	0.395481	3.42768	1.67973	1.52804
CUFF.6304	A02	22596534	22596908	374	0	0	0	0	0	0	11.415	0
CUFF.4806	A02	8142265	8142773	508	0	0	0	0	0	0	6506.98	0
CUFF.5530	A02	14304802	14305935	1133	0.953646	0.199729	0.0965934	1.05459	0	2.44338	7.19212	12.8256
CUFF.5649	A02	15263591	15263700	109	0	0	0	0	0	0	0	82939.4
CUFF.6035	A02	20204021	20204846	825	0.512935	1.23549	0.76965	1.18242	0.25228	0.183183	0	0.489832
CUFF.4986	A02	9496554	9497009	455	1.63024	1.89454	0	0.448877	0	0	0.50747	0.466605
CUFF.5617	A02	14991681	14993467	1786	3.16735	3.20374	2.85006	2.08235	3.55412	3.2926	5.83075	11.5497
CUFF.6060	A02	20422662	20423364	702	0.954959	2.33199	1.99569	1.97722	0.926482	0.254953	0.374119	0.341839
CUFF.3919	A02	2383888	2384697	809	14.1319	10.9467	10.6424	8.96119	11.5772	8.13237	9.71062	9.71004
CUFF.5255	A02	11866383	11869203	2820	3.4603	3.49263	0.432023	0.150172	0.242078	4.4311	0.74614	1.03349
CUFF.6701	A02	25704684	25705630	946	1.1996	1.03916	1.40727	1.29259	0.390178	0.501117	0.227815	0.167118
CUFF.4572	A02	6242374	6243357	983	2.89232	1.4312	0.643469	3.23694	1.65146	1.55384	1.58474	1.59408
CUFF.4710	A02	7198787	7199849	1062	28.8452	49.2211	66.9599	18.3248	39.8285	10.1318	0	9.95037
CUFF.6557	A02	24421311	24423608	2297	19.5451	15.3816	7.14078	13.1509	12.3351	10.1593	11.8036	32.1735
CUFF.3977	A02	2686860	2689634	2774	0.0690886	0.0332189	0	0	0.0948836	25.1417	0.219447	1.98054
CUFF.6223	A02	22038109	22041415	3306	0.616436	0.911552	1.34903	0.285315	0.387701	2.96845	1.70071	0.176742
CUFF.5081	A02	10279059	10281801	2742	4.4895	3.94172	4.35544	4.26631	3.87885	3.34575	4.77715	4.65876
CUFF.6135	A02	21129922	21145960	16038	3.31646	3.83388	1.86354	1.16725	0.710278	1.79099	1.16866	2.81123
CUFF.6427	A02	23630172	23631081	909	0	0	0.0594858	0	0	3.42196	0	0
CUFF.6349	A02	22986446	22986697	251	2.56597	0	0	5.15244	0	1.30539	100.38	0
CUFF.4905	A02	8888280	8888981	701	2.03811	0.754228	1.66545	1.12647	0.924325	0.218016	1.28104	5.83776
CUFF.6553	A02	24457000	24467009	10009	3.69946	4.59716	2.02137	0.339862	0.81194	0.562711	1.16641	6.33854
CUFF.5095	A02	10397866	10398130	264	0	0	0	0	0	0	34.9644	0
CUFF.5203	A02	11306090	11306821	731	0	0	0.219992	0.295589	0.326014	0.228897	0	149.785
CUFF.4132	A02	3490019	3491217	1198	0	0	0	0	0	0	5.28565	0
CUFF.5555	A02	14527529	14527951	422	1.11239	2.68268	0.212049	0	0	0	0	0
CUFF.6099	A02	20755294	20755634	340	2.33132	0	0	0	0	13.1157	1.70331	0
CUFF.5359	A02	12670252	12671579	1327	0.934014	2.03284	2.1696	1.40344	1.29041	0.0837647	0	0
CUFF.6149	A02	21342971	21344077	1106	0	0	0.921477	0.267381	0.134958	0.518484	0.305666	4.28452
CUFF.5727	A02	16058842	16059486	644	1.15675	2.83078	0.782163	1.06593	0.28907	1.23803	1.51604	0.276127
CUFF.4923	A02	9031800	9032314	514	0	0	1.71443	0.369853	0.638865	0	0	0
CUFF.4451	A02	5334669	5336775	2106	0	0	0	0	0	0	4.78978	0
CUFF.4642	A02	6690754	6691421	667	0.367316	1.33936	0	0.253925	0.13676	0	0	0.263059
CUFF.5766	A02	16509041	16510555	1514	11.2805	8.5185	7.11972	9.85108	6.45111	10.4426	7.5006	8.07084
CUFF.6008	A02	19823852	19825567	1715	0	0	0	0	0	0	0	2.54734
CUFF.4066	A02	3171309	3172529	1220	0.11028	0.436267	0.265635	1.68091	0.856983	0	0.174571	0
CUFF.4520	A02	5744984	5745950	966	0	0	0	0.399667	0	0.617856	0.452618	4.15094
CUFF.6156	A02	21373404	21373755	351	1.05228	0	0.338532	0	0	0	12.0955	0.752077
CUFF.4169	A02	3656836	3659028	2192	0.688829	0.913147	1.0007	0.637552	0.776126	0.742452	0.438394	1.31662
CUFF.5025	A02	9774048	9774747	699	2.5845	3.38263	1.81124	0.714909	0.254475	0.184587	0.814249	0.740423
CUFF.4795	A02	7966517	7967243	726	0	0	0	0	0	0	2.5813	0
CUFF.6823	A02	26458706	26458891	185	139.329	0	0	0	0	0	0	127.606
CUFF.5232	A02	11657891	11659014	1123	0	0.428845	0	0.150399	0.0765812	0	0.343665	0.155529
CUFF.5023	A02	9724127	9724854	727	26.1138	8.0846	0	0	0	0	1.38876	9.34446
CUFF.5827	A02	17730101	17730734	633	0	0	0	0	0	0	8.69348	0
CUFF.4349	A02	4717506	4719546	2040	2.90687	1.6102	0.865852	1.76713	0.726577	11.1225	21.8598	23.3166
CUFF.5124	A02	10692186	10692767	581	0	0	0	0	0	0	4.55252	0
CUFF.4383	A02	4987532	4988382	850	64.1545	70.912	25.2848	93.636	115.404	4.29469	5.69023	92.1098
CUFF.4771	A02	7774236	7774700	464	0.315659	0.909429	0	4.78179	2.60343	0	0	0
CUFF.4569	A02	6165523	6167993	2470	27.4179	32.0124	14.5783	4.46567	3.65562	3.52007	7.95088	0.709453
CUFF.4955	A02	9233367	9233651	284	0	0	0	0	0	0	16.8913	0
CUFF.6122	A02	21190495	21191535	1040	0	0	0	0	0	0.11163	0	47.7743
CUFF.4350	A02	4788001	4788563	562	0	0	0	0	0	10.5132	0	0
CUFF.5498	A02	13939570	13940331	761	0.615455	0.627582	1.37045	0.425845	0.784791	2.14477	0.242727	0.220424
CUFF.6587	A02	24848096	24855136	7040	1.53166	0.742529	0.10436	0	0	0	1.13595	3.84243
CUFF.4880	A02	8682924	8684072	1148	0	0	0	0	0	1.78579	16.5251	0
CUFF.5558	A02	14525279	14527426	2147	0.755804	0.745201	0.301786	0.0749327	0.256862	0.0581661	0.429206	0
CUFF.6646	A02	25317359	25318561	1202	1.34858	0.988391	0.564809	1.392	0.283013	1.43343	0.524288	7.2368
CUFF.4606	A02	6436105	6436654	549	124.876	120.303	267.393	47.5809	37.9687	14.5633	4.56723	109.186
CUFF.3809	A02	1772917	1774829	1912	1.18455	1.06727	1.73568	1.89499	1.27041	2.44997	1.73351	0.39176
CUFF.4305	A02	4478248	4478781	533	13.1916	8.77216	0.40155	0	0	0.541438	0.397075	3.63205
CUFF.5541	A02	14340004	14340526	522	0	0	0	0	0	15.3646	0	0
CUFF.5488	A02	13865749	13866044	295	0	0	0	0	0	0.817838	16.5315	0
CUFF.4161	A02	3675030	3675768	738	19.2268	18.0537	18.3077	23.9416	20.8767	11.8507	15.9159	16.5259
CUFF.6106	A02	20910898	20911628	730	0.325122	0.0833986	0.0808779	0	0.119197	0	0	5.82177
CUFF.5045	A02	9984075	9984967	892	0	0	1.01669	5.89057	4.26259	1.35229	0.248662	0.903505
CUFF.6848	A02	26661260	26661690	430	1.07657	4.4984	0.406965	0	1.84053	0.381042	0	0
CUFF.6705	A02	25754042	25754459	417	0	0	0	0	0	46.9992	0	0
CUFF.6202	A02	21869512	21870248	736	0.96481	0.988707	1.03889	0	0	0.172364	0.253533	0.230353
CUFF.4180	A02	3719601	3720420	819	0.839183	1.12969	1.09776	0	0	0	0	5.81116
CUFF.4565	A02	6161377	6161794	417	19.3121	4.13685	2.1778	1.56151	0.987575	1.60681	0	1.08348
CUFF.5900	A02	18629896	18630219	323	0	14.9522	5.96843	0	0	19.8921	0	1.99669
CUFF.5514	A02	14129431	14129722	291	13.0313	5.47661	2.72915	4.42073	1.12989	3.38635	2.44266	2.32439
CUFF.6000	A02	19797970	19798562	592	0.217218	0	1.90234	0.600047	0.497554	2.32208	0	22.3966
CUFF.5922	A02	19024442	19025484	1042	0.621692	0.765042	0.198861	0.143604	0	1.22509	0.492324	0.148484
CUFF.3548	A02	469298	470053	755	44.3627	31.6451	14.5747	4.38213	3.65002	5.84544	68.753	84.4744
CUFF.10867	A03	21956201	21958612	2411	1.38229	1.2652	0.840647	0.794062	0.483916	1.02743	0.758286	1.43491
CUFF.11927	A03	29692321	29693211	890	1.58126	2.72981	4.58317	1.21487	1.82095	1.31736	0	0
CUFF.8997	A03	11019575	11020671	1096	0.682476	0.525688	0	0.405445	0.682666	0	0.617967	0.279442
CUFF.10986	A03	22629489	22630873	1384	0	0.0918053	2.93425	0	0.393702	1.51741	9.62621	0
CUFF.11356	A03	25548099	25551590	3491	1.76731	2.20058	0.93394	0.664704	0.618509	0.833754	1.46561	0.211136
CUFF.10415	A03	19023902	19035425	11523	0	0	0	2.63348	4.34865	0	0	0
CUFF.8473	A03	8178412	8179103	691	0	0	0	0	0	29.214	0	0
CUFF.8275	A03	6959983	6960359	376	0	0.895305	2.2382	3.14373	8.9858	1.4537	2.11908	0.655654
CUFF.7067	A03	875900	876213	313	0	0	0	0	0	0	228.844	0
CUFF.10306	A03	18295086	18295534	448	0.669228	2.74105	2.23832	0.460551	0.560602	0	0	0
CUFF.7702	A03	3810324	3810825	501	0.381913	0	0.440319	1.04982	0	2.02541	6.51036	0
CUFF.8533	A03	8428849	8430068	1219	481.472	461.653	537.942	593.014	663.279	197.298	242.148	153.324
CUFF.11733	A03	28119998	28121621	1623	0.214067	0.171806	0.436573	0.49495	0.539816	0.153633	0.566519	0.613651
CUFF.7665	A03	3664295	3664854	559	0.698045	2.89309	0.39307	0	0.295895	0	0	1.49825
CUFF.8694	A03	9464708	9465136	428	0	0	0	0.497522	0	321.86	0	0
CUFF.11301	A03	25108636	25109226	590	4.32368	5.59871	4.49934	7.433	2.77534	16.4499	6.15231	9.79501
CUFF.9765	A03	15120410	15121993	1583	48.3919	24.0517	10.0277	132.489	54.5847	5.20343	2.11097	41.496
CUFF.7980	A03	5253618	5254504	886	0.885929	0.316482	17.9809	0.350568	0.633071	4.62009	52.0225	1.63207
CUFF.8144	A03	6169073	6169947	874	2.00983	3.84193	1.32088	0.692189	1.3755	1.07083	0	3.2321
CUFF.8082	A03	5718674	5719369	695	2.60463	3.23269	0.260985	0	0	1.30209	0	0.497456
CUFF.7157	A03	1316242	1316445	203	0	0	0	0	0	0	0	63.5336
CUFF.7831	A03	4488702	4489056	354	0	0	0	0	0	1476.53	11.0595	3.98795
CUFF.9720	A03	14904313	14904776	463	0.316781	0	0	0	0	15.8407	0	0
CUFF.11947	A03	29923011	29923915	904	0.617039	0.923755	0.719143	0.170933	0.263968	0.132519	0	0.353652
CUFF.11553	A03	26727751	26727938	187	0	0	0	0	0	0	186.498	0
CUFF.9891	A03	15761942	15765044	3102	1.91795	2.99092	2.15829	3.10587	3.14896	12.5139	12.1993	2.67295
CUFF.7514	A03	2908690	2909538	848	16.4071	26.8723	19.4598	15.9336	24.3037	18.3972	14.5972	15.1305
CUFF.11657	A03	27590310	27590804	494	0	0	0	0	0	7.41917	0	0
CUFF.10406	A03	19002187	19004704	2517	0	0.130008	10.0569	98.9896	175.224	6.4231	0	16.3844
CUFF.9088	A03	11503272	11504907	1635	17.4425	5.36131	0.184815	7.02498	0.83292	0	0	2.24981
CUFF.9279	A03	12448650	12449226	576	1.13015	0.36446	0	0	0	0	4.96376	0
CUFF.7367	A03	2184483	2184842	359	1.00484	0	0	0	0	0.529888	1.54283	12.9289
CUFF.9157	A03	11740034	11756402	16368	8.53143	8.1286	7.13196	8.41917	9.41875	11.0676	7.39627	9.88036
CUFF.10530	A03	19849686	19855458	5772	583.624	368.878	670.762	878.763	776.973	307.147	476.231	232.08
CUFF.10192	A03	17521912	17525891	3979	8.05519	6.02603	6.38765	6.27083	4.98693	8.02978	14.6372	8.642
CUFF.8686	A03	9407099	9407952	853	0.282578	0.26877	0.465123	0.751833	0.3732	0.145756	0.21456	5.57115
CUFF.11128	A03	23630359	23630550	191	38.7158	530.49	0	28.4357	582.235	13.4409	8.50346	159.293
CUFF.8820	A03	10179615	10181060	1445	2.15805	1.7533	1.2962	1.62687	1.1796	3.14905	1.54232	2.24786
CUFF.10917	A03	22342577	22343698	1121	0.094902	0.0928712	0	0	0	0	0	24.6169
CUFF.9373	A03	13061698	13062351	653	50.4929	40.3522	0.095679	0	0.282779	0	0	198.542
CUFF.9606	A03	14366516	14372263	5747	2.1758	1.67833	7.24403	15.8715	19.1489	5.40568	9.60335	1.1577
CUFF.9255	A03	12295324	12317870	22546	7.5837	52.6192	108.965	9.09196	69.5239	5.28184	10.1993	10.1774
CUFF.10360	A03	18642700	18644249	1549	0.880357	1.05507	0	0.135592	0	54.4775	2.47994	0
CUFF.11886	A03	29332538	29333845	1307	6.04498	2.91465	3.11439	6.37544	1.97842	5.40408	2.954	25.9815
CUFF.9275	A03	12441517	12442817	1300	13.0583	25.1811	35.9269	16.7014	25.4638	54.4374	84.5861	3.3497
CUFF.9580	A03	14264012	14266802	2790	0	0	0.281741	1.46196	0	3.10918	0	0
CUFF.8917	A03	10608174	10609786	1612	0.200582	0.192598	1.63194	5.75154	13.8444	1.65584	2.12408	16.1961
CUFF.10243	A03	17948193	17948474	281	0	0	8.21192	1.21334	1.39985	0	0	1.27836
CUFF.6974	A03	405991	407269	1278	1.93933	0.997767	1.43651	3.09156	1.35741	3.12774	2.15121	5.69742
CUFF.10401	A03	18980764	18982036	1272	0	0	25.1506	252.188	161.475	15.5694	0	77.3501
CUFF.9887	A03	15765678	15766487	809	59.3258	22.9549	19.3906	31.4862	11.719	29.4801	91.983	39.2148
CUFF.9188	A03	11985636	11986231	595	0	0	0	0	0	2.65272	203.48	0
CUFF.10291	A03	18223784	18224414	630	0	0	0.202423	0	0.299431	2.76534	7.50063	9.39632
CUFF.10178	A03	17461418	17463956	2538	1.8151	1.7672	2.07778	2.3013	1.2218	3.61622	2.44976	2.94152
CUFF.8695	A03	9461395	9461812	417	0	0	0	0	0	35.7516	0	0.541742
CUFF.10779	A03	21445493	21446266	773	5.27597	3.91096	4.02011	10.4311	9.42487	18.1058	6.6601	19.436
CUFF.10385	A03	18834581	18835544	963	0.11409	0.169699	0.05509	0	0	2.57394	17.1521	0
CUFF.8377	A03	7547173	7547637	464	0	0	0	0	0	5.57492	0	0.756527
CUFF.12093	A03	31141437	31142788	1351	1.70746	1.44014	0.984124	0.451436	0.128436	2.73882	0.403137	1.95118
CUFF.9247	A03	12360918	12362040	1122	0	0.185532	0	0.52569	0.662556	0	0.751263	0.13586
CUFF.11965	A03	29924092	29929705	5613	0.459607	0.670791	1.50382	1.30013	1.40379	2.30329	0.811528	0.753123
CUFF.8794	A03	10034832	10043327	8495	8.1542	8.25137	15.0148	62.1067	33.7426	20.3867	21.2098	48.5049
CUFF.7058	A03	847584	849565	1981	8.48722	12.3172	7.56593	4.41303	4.6137	3.99403	7.57036	1.90056
CUFF.11721	A03	28102120	28102636	516	1.06632	2.06888	0	0	0	0	0	0
CUFF.9244	A03	12266546	12267754	1208	12.1509	12.9843	14.5479	11.5283	13.1392	18.8206	36.5656	20.7062
CUFF.11423	A03	25999254	26000070	816	0.702626	0.212918	0.275851	2.13996	0.608511	0.301553	0.887673	2.61731
CUFF.10248	A03	17871703	17880483	8780	0.0956497	0.0468073	2.00886	0.662739	1.40409	1.64498	0.606128	0
CUFF.11835	A03	28959981	28961210	1229	2.0272	2.84244	3.49185	2.64008	3.37976	1.92675	4.55708	3.37277
CUFF.11279	A03	25012516	25013428	912	3.59844	0.940509	2.52941	1.65698	2.46158	0.295138	0.376096	11.1075
CUFF.9378	A03	13096546	13097137	591	0	0	0	0	0	0.802979	13.9992	0
CUFF.10216	A03	17778830	17779042	212	0	0	0	0	0	27.6667	0	0
CUFF.11980	A03	30118394	30118774	380	0	0	0	0	0	0	99.2519	0
CUFF.8122	A03	5981159	5982332	1173	0.179849	0.0877017	0	0	0	0	0.142579	14.8207
CUFF.10460	A03	19464647	19465908	1261	9.58893	13.8057	9.23369	9.68793	8.0404	10.004	16.9302	21.843
CUFF.11352	A03	25546119	25547645	1526	0.822596	1.82921	0.30473	0.506879	0.38237	0.196598	0.289801	2.48877
CUFF.10730	A03	21217281	21219847	2566	1.09893	1.65606	2.56543	0.642166	0.512399	1.93146	1.37908	0.0829077
CUFF.9362	A03	12946712	12947245	533	0	0	0	0	0	0	524.565	0
CUFF.9767	A03	15128217	15130317	2100	8.97663	9.94979	2.70408	14.8693	16.1426	0.31193	0	21.1689
CUFF.11691	A03	27864718	27865450	732	6.80275	6.22953	0.161108	0	0.237427	2.08328	0.255352	3.24836
CUFF.11133	A03	23689169	23689511	342	0	0.396602	0.366218	0	3.41683	6.43016	0.849671	1.58824
CUFF.8401	A03	7663735	7665433	1698	0	0	0.232867	1.32748	0.749623	13.4171	17.9926	0
CUFF.10303	A03	18282574	18283088	514	0	0	0	0	0	0.419187	56.3233	1.13143
CUFF.7349	A03	2162840	2163593	753	0.783974	0.962477	0	0	0	0	0	6.72902
CUFF.10358	A03	18644547	18649362	4815	2.28909	2.54533	0.0154969	0	0.112862	27.0836	1.93007	0.289565
CUFF.12072	A03	30966515	30966867	352	0	0	0	1.64897	0	3.76326	0	124.305
CUFF.12057	A03	30831588	30832606	1018	0.121723	0	0.0590495	0.168608	0	0	0.192511	109.008
CUFF.7576	A03	3232679	3233153	474	0	0	0	0	0	0	219.186	0
CUFF.9724	A03	14977713	14978244	531	0	1.13491	4.90423	0	0	1.13469	0	2.3106
CUFF.9070	A03	11366349	11367577	1228	0.400732	2.21544	1.04436	2.21954	1.72671	1.43369	1.47743	0.765541
CUFF.9120	A03	11647415	11648526	1111	0.823182	1.46811	1.08569	0.285224	0.144638	0.442416	0.488942	0.442369
CUFF.9391	A03	13204268	13205109	841	0.675989	1.63263	0.132261	0.187197	0.194408	0	0	6.97339
CUFF.9209	A03	12079580	12080602	1022	0	0	0.101949	0.58804	0.672497	0	0	23.2338
CUFF.9518	A03	13988943	13989253	310	0.694029	0	0	0	0	0.725447	16.8032	0
CUFF.8013	A03	5363628	5364837	1209	16.3948	12.7006	4.23668	2.35293	2.94845	1.74936	3.47549	0.166645
CUFF.9313	A03	12576535	12578802	2267	2.00489	2.33727	4.32477	3.28735	1.47275	2.99646	1.05456	5.48668
CUFF.10676	A03	20869974	20877782	7808	0	0	0	0	0	23.2851	0	0
CUFF.12131	A03	31582408	31597839	15431	0	0.232033	1.29907	0.161785	0.248629	0.125442	0.184766	0.167336
CUFF.11879	A03	29336979	29337301	322	0	0	0	0	0	0	7858.04	0
CUFF.10318	A03	18371887	18374532	2645	24.5605	28.1062	42.3716	43.1637	50.5072	14.5873	15.5553	25.7888
CUFF.9393	A03	13205870	13207421	1551	0.61104	0.45061	0	0	0	0	0	4.52418
CUFF.10957	A03	22498821	22499713	892	2.00788	1.2543	0.366111	0.521428	0.0896072	0.269488	0.396827	0
CUFF.7015	A03	636670	637218	548	0	0	0	0	0	0	70.6361	0
CUFF.12028	A03	30524859	30525289	430	0	0	0	0	0	0	4.4569	0
CUFF.8885	A03	9949833	10027096	77263	8.15575	17.0689	9.56371	1.30215	2.51963	5.21268	63.5731	1.12343
CUFF.8208	A03	6553032	6553651	619	5.13632	3.69178	4.15194	0.786652	1.37807	8.51344	0	1.22539
CUFF.11359	A03	25591815	25593933	2118	1.29477	2.46029	1.69325	2.09553	1.58366	3.56196	2.05583	2.1651
CUFF.10099	A03	16890436	16891477	1041	7.9537	5.07207	5.51681	6.74252	7.25919	2.60513	7.15311	3.06488
CUFF.10085	A03	16846589	16848160	1571	5.06911	5.41205	0.180424	0	0	0	0	1.7475
CUFF.12081	A03	30911663	30912864	1201	5.23796	1.36458	0.131234	1.03253	0.19519	1.33114	1.56216	2.85694
CUFF.8312	A03	7156386	7158755	2369	61.0516	65.0184	7.13963	14.9501	16.6123	1.39497	1.27302	4.49967
CUFF.7425	A03	2559621	2561027	1406	66.7101	66.8816	134.871	242.668	196.264	55.3607	65.8109	217.592
CUFF.8126	A03	5947136	5947464	328	0.60875	5.5046	0	0	0	0	0	0.869742
CUFF.10905	A03	22202446	22204807	2361	0.933591	0.6539	0.0511932	0.076223	0.112053	4.55583	0	0.236164
CUFF.10379	A03	18757525	18762431	4906	6.39287	12.1987	1.54959	0	1.38897	1.98042	4.75619	5.17217
CUFF.9525	A03	14042500	14044606	2106	1.08071	3.77618	5.68825	1.41138	4.08806	6.02463	3.23217	6.10515
CUFF.10803	A03	21604535	21605330	795	9.15616	15.6143	19.1717	8.8516	12.3145	4.36525	4.81799	17.2821
CUFF.8792	A03	10030333	10031801	1468	0	5.79e-05	2.20637	0	1.64506	0.0693116	0.00025339	2.68294
CUFF.9772	A03	15192828	15193550	722	2.71082	2.94642	5.40362	40.1449	33.2629	1.86504	2.74055	64.894
CUFF.8081	A03	5714494	5714632	138	1389.66	9020.6	4934.06	2165.59	3215.74	596.475	10689.8	520.137
CUFF.8936	A03	10714836	10720978	6142	2.80807	2.52432	2.47357	2.9244	3.16157	2.21615	2.31362	7.42083
CUFF.9086	A03	11503272	11504907	1635	3.72715	2.64244	0	0.324724	0	0	1.81125	0.348168
CUFF.9166	A03	11873981	11874567	586	0	0	3.46211	0	0	0	0	0
CUFF.8077	A03	5705354	5705655	301	0.7463	0	0.583564	0	2.84157	0	11.2486	1.06538
CUFF.11740	A03	28264495	28264789	294	0	19.2412	3.24667	0	0	0	0	1.13135
CUFF.10032	A03	16573347	16573872	525	0.648599	1.02011	0.46296	0	0.733619	0	0	10.191
CUFF.11240	A03	24582422	24582570	148	0	5578.74	0	0	0	0	0	0
CUFF.9330	A03	12740901	12742779	1878	3.76498	2.88489	5.01319	0.948428	1.53548	0.367706	0.541646	0.163485
CUFF.10122	A03	16986216	16986987	771	0.151253	0.769737	0.298892	0	0	6.97476	0.477316	9.31757
CUFF.10561	A03	20083761	20089187	5426	51.6414	79.5018	81.2801	40.4358	72.5064	86.2804	70.8336	49.7422
CUFF.11646	A03	27471148	27471449	301	0	6.57095	0	1.01473	0.947189	0.778195	0	0
CUFF.9599	A03	14372661	14372992	331	3.47877	0	70.6912	4.39336	0	29.0691	65.4575	14.7056
CUFF.11811	A03	28728123	28730098	1975	3.20173	4.85932	4.49236	3.22571	4.4157	3.56131	3.77786	6.36626
CUFF.8304	A03	7071962	7072586	624	1.26264	2.5464	3.47324	1.73883	1.30171	4.70206	3.44188	1.80706
CUFF.12007	A03	30367546	30369599	2053	43.2606	32.0149	7.53219	1.72707	0.727623	0	0	0.679568
CUFF.9523	A03	14047678	14048631	953	43.1716	15.0644	14.1704	32.7717	11.4665	4.34746	6.38197	10.3573
CUFF.10305	A03	18284090	18284898	808	0	0	0	0	0	1.83226	1.34832	0
CUFF.7065	A03	864167	864358	191	0	0	0	28.4357	0	114.248	59.5242	0
CUFF.7476	A03	2760987	2761259	272	0	0	0	0	0	0	99.2158	0
CUFF.9280	A03	12487076	12488791	1715	0	0	0	0	0	0	33.72	0
CUFF.10625	A03	20473823	20474215	392	0	0	0	0	0	0	46.6898	0
CUFF.9374	A03	13068134	13068405	271	43.8424	97.3482	1.03105	0	0	487.877	0	1042.51
CUFF.11175	A03	24073299	24074148	849	31.0284	15.4522	14.6465	40.1524	27.9754	19.3064	50.4761	43.2526
CUFF.8815	A03	10159179	10161134	1955	1.51934	2.58394	2.49954	1.31265	2.55738	3.04934	1.49377	7.88841
CUFF.9411	A03	13326211	13328228	2017	338.899	186.391	117.248	243.016	137.155	548.683	564.308	873.065
CUFF.11426	A03	26011538	26012356	818	0	10.1346	22.117	0	14.8045	1.32332	0	1.85216
CUFF.10628	A03	20506222	20506872	650	0	0	0	0	0	0	11.4291	0
CUFF.11282	A03	25000156	25001590	1434	1.77962	1.40528	1.23945	1.08629	0.881117	1.53266	0.113034	4.59136
CUFF.11695	A03	27908235	27909153	918	0.242124	0.0603143	1.1154	1.17387	2.49904	8.06091	2.29771	17.8671
CUFF.7688	A03	3701018	3706433	5415	4.05647	4.33896	3.92609	5.10923	5.11453	5.86465	4.78888	5.77815
CUFF.10604	A03	20341890	20342252	362	0	0	0	0	0	0	8.34988	0
CUFF.10902	A03	22205624	22207460	1836	0.291727	0.351575	0.0343563	0	0.0502119	3.21879	0	0.209066
CUFF.8893	A03	10500313	10501535	1222	0	0.0825583	0.400368	0	0.23599	0.345346	0	37.6153
CUFF.8381	A03	7564636	7566971	2335	1.95442	1.73521	1.29186	0.642542	0.837572	2.38312	4.00806	1.25337
CUFF.8781	A03	9939746	9940283	537	0.75249	0.137373	0	0.3461	0	0.267709	0	3.59124
CUFF.10586	A03	20267103	20267455	352	0	0	0.671424	7.87476	7.78457	1.10222	0.801825	0
CUFF.11277	A03	24959216	24959686	470	0	0	0	0	0	0	21.4032	0
CUFF.7356	A03	2180511	2180706	195	0	0	0	0	0	0	117.142	0
CUFF.10049	A03	16637290	16639672	2382	0.754934	0.764728	1.61426	1.67674	1.26262	1.57283	2.96183	2.23654
CUFF.11016	A03	22845694	22848782	3088	1.2592	1.18548	2.20739	0.799622	1.29444	2.6883	1.94785	1.59891
CUFF.8685	A03	9407099	9407952	853	0.237289	1.00474	0.000172595	0.000685215	0.0365577	0	0	4.57066
CUFF.10780	A03	21418509	21419796	1287	2.8588	2.64024	2.03909	4.77566	3.51101	0.425954	0	4.07828
CUFF.7405	A03	2460162	2460364	202	8.55644	0	0	0	0	31.0169	123.661	0
CUFF.11918	A03	29489010	29490470	1460	15.8324	12.5727	16.0042	19.3507	15.6172	15.0683	11.246	22.7794
CUFF.7574	A03	3229932	3230164	232	0	0	0	0	0	36.912	0	0
CUFF.9008	A03	11063378	11064200	822	1.82364	11.3767	2.69981	2.00619	1.87995	0.774338	1.13194	0.52184
CUFF.10915	A03	22298901	22299936	1035	0	0	0	0	0	0	122.94	0
CUFF.9185	A03	11980086	11980596	510	2.1716	1.81255	2.31879	1.12296	1.08051	0.289431	2.12146	0.388598
CUFF.8396	A03	7616018	7616488	470	1.85456	0.531503	3.55496	0.42575	0.507144	6.57956	0	0.442386
CUFF.8280	A03	6926629	6927092	463	0	0	0	0	0	1.28795	1003.71	0
CUFF.11071	A03	23221769	23222149	380	0	0	0	0	0	12.9942	0	0
CUFF.8854	A03	10374628	10375559	931	2.75407	1.04114	0.269842	1.33456	0.89264	0.443307	1.52257	1.57834
CUFF.11758	A03	28380218	28381102	884	1.52306	0.952389	0	0	0	0	0	0.181857
CUFF.8964	A03	10888765	10889267	502	0	0	0	0	0	0	46.0733	0
CUFF.10518	A03	19886015	19886403	388	0	0	0	0	0	0	498.909	0
CUFF.10380	A03	18743976	18746055	2079	6.65627	6.14445	5.01837	3.66524	2.11336	6.19578	5.67235	5.92996
CUFF.11467	A03	26272323	26272436	113	21019.1	181893	241726	435153	785861	18017	86376.7	89478.1
CUFF.7465	A03	2700888	2701766	878	0	0	0.187024	0	0.274715	73.5284	0	0.183422
CUFF.9129	A03	11672337	11674719	2382	0.725492	0.960591	0.482193	0.0719321	0	12.7871	0	1.48569
CUFF.9407	A03	13328757	13330510	1753	0.401851	0.0986882	0.0962223	0	0.140977	1.40399	0.159155	11.8055
CUFF.11804	A03	28731655	28732113	458	0.64502	0.93431	2.85236	0.444052	1.06994	0.343039	0.502101	0
CUFF.10044	A03	16593746	16594308	562	1040.88	235.499	236.201	1204.95	251.116	257.939	979.54	256.467
CUFF.9732	A03	14974472	14977476	3004	0.397207	0.772478	1.24131	0.898096	0.784527	1.28042	0.851659	1.2179
CUFF.11013	A03	22818062	22822203	4141	4.42244	1.17373	5.02126	10.6309	1.16339	31.5574	34.821	16.6007
CUFF.11122	A03	23603166	23606085	2919	7.83236	9.26908	9.85059	5.79214	6.11686	12.4328	16.1998	12.0552
CUFF.8324	A03	7245013	7247277	2264	4.38179	1.93422	0	1.65478	0.953027	0.570083	0.629452	9.32206
CUFF.11924	A03	29678899	29679241	342	0	0.793204	0.366218	0	0	0	0	7.94118
CUFF.7079	A03	960652	961209	557	0	0	4.46266	2.29456	2.94607	0	0	0
CUFF.11975	A03	30076265	30077142	877	1.41019	1.28378	0.874134	1.77544	0.642007	1.10106	0.20265	1.2858
CUFF.9531	A03	14033896	14042282	8386	0.584797	0	0	3.19573	0	1.22878	0	9.19203
CUFF.9771	A03	15198979	15200110	1131	0	0	0	0	0	0	1.71212	0
CUFF.10578	A03	20212655	20213158	503	0	0.465138	1.93269	1.14721	2.66206	5.02607	0	3.57341
CUFF.7494	A03	2795473	2795938	465	0.629091	0	0	0.433189	0.259189	0.334694	0	5.85227
CUFF.8996	A03	11055162	11056058	896	187.577	54.442	29.5128	128.264	33.0201	108.045	244.461	121.831
CUFF.9098	A03	11459667	11466229	6562	0.486994	0.275411	0.576336	2.47643	1.06771	0.17467	0	0
CUFF.10486	A03	19759809	19760482	673	1.63274	0.849121	3.37948	34.3654	8.22692	0.194268	0.285571	2.33866
CUFF.11961	A03	29946411	29949530	3119	0.205692	0.217785	0.210356	0.284201	0	0	0.646334	3.53494
CUFF.8501	A03	8312678	8314566	1888	4.91586	4.29923	4.42406	4.94857	4.00226	6.56988	5.28445	6.70471
CUFF.9383	A03	13159449	13160594	1145	3.14629	5.5151	3.88126	4.87516	11.6231	2.48795	1.90699	20.8211
CUFF.9097	A03	11459667	11466229	6562	0.646967	0.666297	0.956906	0.897259	1.34353	0.348077	0	0.231813
CUFF.8791	A03	10030333	10031801	1468	1.10567	5.76184	5.16678	3.27831	25.0724	0.238645	3.18994	24.0981
CUFF.9572	A03	14248282	14248794	512	1.07923	0.29988	0.287779	0.372073	0	2.30162	0	3.86249
CUFF.9640	A03	14539301	14539913	612	8.73897	6.6132	1.85237	14.1884	12.9836	52.6274	39.9655	1.70469
CUFF.10023	A03	16477977	16479019	1042	0.446598	0.17742	0.251574	0	0.160393	0.902715	2.31816	0.867005
CUFF.8841	A03	10350400	10350727	327	0	0	3.39204	14.2235	4.66745	4.50174	0	51.6662
CUFF.8625	A03	9070587	9071668	1081	0	0	0	0	0	0	30.8553	0
CUFF.8452	A03	8032790	8033819	1029	4.00756	5.48796	10.1204	0.307462	1.53623	2.14151	5.93868	0.318817
CUFF.8418	A03	7781530	7783455	1925	4.4285	7.89703	6.10108	3.86554	7.61399	7.26271	4.85994	7.93668
CUFF.9258	A03	12295324	12317870	22546	4.66202	2.14178	2.5455	2.34937	2.98506	3.53008	3.18787	5.92155
CUFF.7297	A03	1901868	1904086	2218	0	0	0.0312615	0	0.0456635	3.29934	0	3.15074
CUFF.7315	A03	1942401	1943597	1196	5.02331	1.42501	0.0728304	0.613475	0.535905	3.32781	5.82964	5.92662
CUFF.9349	A03	12858879	12859601	722	0	0	0	0	0	4.77343	0	0
CUFF.8688	A03	9417693	9419395	1702	2.81726	3.75123	0	0	0	0	0	2.54194
CUFF.9763	A03	15139140	15139730	590	1.96453	3.96589	0.112528	0.301483	0.833988	2.8	3.42609	16.2544
CUFF.11981	A03	30115166	30116965	1799	1.51659	1.3644	1.87971	1.29524	1.39173	2.76469	2.6888	3.01005
CUFF.11217	A03	24461245	24461437	192	0	0	0	0	0	0	80.3774	0
CUFF.10271	A03	18091376	18091883	507	4.64643	1.49167	0	0	0.61031	0	0.554941	7.67104
CUFF.11904	A03	29513482	29515164	1682	0	0	0	0	0	0	8.00848	0
CUFF.11532	A03	26593139	26593562	423	0	0.222344	0	0	0.318442	1.95948	22.9121	0.528309
CUFF.9976	A03	16252829	16252984	155	1542.95	0	217.286	1836.9	0	675.618	3974.22	15163.7
CUFF.8767	A03	9848488	9848930	442	0	0	0	0	0	34.0146	0	0
CUFF.10708	A03	21042553	21043711	1158	1.18698	0.846762	0.695774	0.632952	0.445613	0.981988	0.289506	1.57025
CUFF.8524	A03	8424918	8425329	411	0	0	2.92603	0	0	0	0	0
CUFF.10352	A03	18599867	18600184	317	0	0	0	0	0	0	18.9742	0
CUFF.10777	A03	21468892	21469771	879	86.7976	146.086	15.1878	17.5266	41.3257	0.686202	0	5.12846
CUFF.11272	A03	24898592	24899041	449	5.29563	0	19.5756	2.33066	0	8.78857	7.41471	25.0487
CUFF.9299	A03	12536086	12537836	1750	1.25811	1.47987	1.0872	0.384001	0.307873	2.32527	3.17921	0.198341
CUFF.9579	A03	14264012	14266802	2790	0.40848	0.19783	2.17422	12.1714	19.0412	22.9799	0.99727	11.405
CUFF.11864	A03	29298205	29298634	429	0	0	0	0	0	0	690.612	0
CUFF.10408	A03	19086773	19087411	638	17.7397	3.47124	0.523241	6.97982	1.30753	46.1741	31.0842	1.3601
CUFF.10121	A03	17000655	17002862	2207	25.9078	34.293	21.2593	21.6197	24.2624	27.8227	5.28254	40.0893
CUFF.10024	A03	16477977	16479019	1042	16.6362	0.435053	1.2992	15.2183	0.459012	12.8018	60.7116	16.2354
CUFF.10901	A03	22224917	22225422	505	3.85905	2.15434	2.65642	0	0.440337	1.17539	0	0
CUFF.7027	A03	687844	690427	2583	1.27678	1.88994	2.02082	2.79078	3.32088	10.3983	5.48989	4.05058
CUFF.8323	A03	7252699	7253750	1051	0	0	7.0838	28.5045	7.7059	112.543	59.0072	68.6595
CUFF.9094	A03	11459667	11466229	6562	1.66364	0.242421	0	1.7612	0.562811	0.447025	0	0
CUFF.11318	A03	25273355	25274408	1053	2.96691	2.36475	0.833834	0.708982	0.718747	3.51912	2.26874	4.1051
CUFF.9270	A03	12435239	12436243	1004	3.36049	2.99799	4.95551	3.75542	4.28294	3.37822	0	6.36894
CUFF.8303	A03	7123248	7125201	1953	0.273113	0.152167	9.34239	36.9063	18.9408	2.03827	0	1.95487
CUFF.9186	A03	11981053	11981373	320	3.21958	5.54169	0.915409	2.63449	0	0	7.82453	0
CUFF.9012	A03	11092796	11093162	366	0	0	0	0	0	0	1286.96	0
CUFF.9638	A03	14544875	14545287	412	0.386885	0	0	0	0	0	0	9.40897
CUFF.11040	A03	22977282	22983609	6327	0	0	0	0	0	0	5.34039	0
CUFF.10028	A03	16464099	16468083	3984	0.822315	1.21346	5.45622	0.534739	0.36267	1.99607	0.340513	5.15299
CUFF.8809	A03	10125262	10126443	1181	1.74688	2.21355	2.9382	2.2165	2.5306	1.09308	0.459597	0
CUFF.8211	A03	6592823	6593805	982	0.754016	0.753734	0	0	0	0	0	0.180064
CUFF.9087	A03	11503272	11504907	1635	2.3184	1.94053	0	1.32737	0.526123	0	0.000265849	0
CUFF.11437	A03	26089686	26090349	663	0	0	0	0	0	0.198267	4.37124	0
CUFF.10710	A03	21073946	21074524	578	0.899556	1.32848	38.7724	5.58985	4.83586	0	0	0.644068
CUFF.7660	A03	3621937	3624807	2870	36.3941	32.1017	30.4672	28.3082	30.054	24.8597	42.9218	30.0446
CUFF.12070	A03	30931224	30932435	1211	0.259815	0.210684	0.575835	0.96072	1.14354	0	0	0.248241
CUFF.11223	A03	24449343	24449954	611	0.83043	1.43082	0.956601	0.573664	1.1016	0.222037	1.63064	0.891957
CUFF.10143	A03	17223112	17225634	2522	0.60949	0.968876	1.96912	1.11087	1.28091	0.821482	0.606471	1.20143
CUFF.12041	A03	30699878	30700612	734	0	0	0	0	0	0	2.79883	0
CUFF.11304	A03	25111693	25112275	582	52.3109	13.4672	15.3802	42.5622	17.7725	37.1231	41.0112	32.838
CUFF.11659	A03	27638431	27638723	292	0	0	0	0	0	0	16.9532	0
CUFF.12055	A03	30789620	30789831	211	6.03218	0	0	0	130.137	11.3936	15.5506	51.032
CUFF.12023	A03	30438581	30440210	1629	6.34105	4.53082	4.69511	5.38692	5.4543	8.49171	6.44126	9.84758
CUFF.10215	A03	17745385	17747705	2320	0.611623	0.715346	0.570378	0.154344	0.0756684	0.778734	3.09399	0
CUFF.8387	A03	7550956	7557031	6075	36.5291	47.3007	20.3753	9.44848	9.8221	18.6549	24.9445	45.0976
CUFF.9155	A03	11823501	11824481	980	6.36215	7.48134	8.01717	4.53019	3.03523	5.36479	7.5802	3.58965
CUFF.7142	A03	1230702	1231044	342	3.33387	0	1.83109	12.1562	0	4.67648	107.908	1.58824
CUFF.10973	A03	22532858	22534851	1993	0.468694	0.126749	0	0	0	1.00126	57.3085	1.34223
CUFF.11805	A03	28717049	28717539	490	9.17708	7.39217	5.8221	0	1.05908	0	3.70512	0
CUFF.12114	A03	31754553	31755222	669	0	0	1.38261	0	0	0	0	0
CUFF.11547	A03	26632024	26634590	2566	5.48459	6.45852	12.8848	15.5039	18.4946	7.0123	4.46426	4.0289
CUFF.8891	A03	10462869	10463880	1011	313.535	436.396	707.044	521.065	890.484	130.285	275.862	122.744
CUFF.9444	A03	13521783	13522199	416	0	0	0	0	0	0	10.6092	0
CUFF.8624	A03	9069276	9069857	581	0	0.119712	0.692592	0.616461	0	0.238535	3.85213	1.91771
CUFF.8894	A03	10493336	10494757	1421	12.3105	12.3795	10.6046	3.64776	3.45124	9.71598	6.14055	32.4525
CUFF.11404	A03	25870419	25870989	570	4.59041	8.90551	0.476766	0	0.176889	0	0	0.328657
CUFF.7053	A03	832833	834035	1202	0.827636	0	0	0.568222	0	1.75305	2.55886	7.69479
CUFF.9574	A03	14266902	14267265	363	1.69066	1.69391	3.65902	21.7749	77.1333	50.8912	0	10.8543
CUFF.11116	A03	23562580	23563660	1080	0	0	0	0	0.139132	13.2287	0	0
CUFF.10284	A03	18158006	18158909	903	0	0	0	0	0	7.20024	0	0
CUFF.8419	A03	7851852	7853260	1408	1.30187	0.276306	0	0	0	0	12.0566	0.620642
CUFF.11735	A03	28147699	28150420	2721	0	0	0.239091	0.317711	1.06455	9.34197	0.721689	2.30653
CUFF.9607	A03	14366516	14372263	5747	0	118796	109695	0	236487	0	0	0
CUFF.10369	A03	18720724	18721404	680	9.19033	1.05279	2.93393	2.11553	0.501824	0	4.8081	304.264
CUFF.7449	A03	2651474	2652196	722	1.81464	1.18691	0.082199	0.456423	0	0	0	3.3084
CUFF.11934	A03	29683479	29691893	8414	1.03129	1.51448	1.57401	0.340868	0.465789	0.317546	0	0
CUFF.7291	A03	1815488	1822111	6623	7.60993	9.11023	9.23252	51.0306	46.6958	25.8562	21.6093	6.48916
CUFF.7988	A03	5228786	5229966	1180	11.4688	7.27239	8.02738	6.19617	5.95272	5.55265	6.84744	10.0192
CUFF.9702	A03	14833685	14836760	3075	2.26951	2.36321	4.02128	3.87925	4.61605	4.66904	2.89131	12.9145
CUFF.12073	A03	31004956	31005610	654	0	0	0	0	0	0	0	2.70289
CUFF.10607	A03	20352830	20353867	1037	2.74349	2.63255	1.91785	3.39788	1.46299	6.35086	4.78713	3.51679
CUFF.10070	A03	16788085	16790252	2167	1.8294	2.65508	1.53585	1.69297	1.17187	4.38077	2.5863	3.56942
CUFF.9375	A03	13068506	13069162	656	42.2811	48.8992	1.14002	0.25978	0.280743	124.12	0	772.194
CUFF.7605	A03	3376731	3376935	204	43.1425	0	0	24.5591	0	10.7697	52.8573	44.2454
CUFF.8855	A03	10388162	10388896	734	0.484151	0.82725	0	0	0	0	0.254439	0.693559
CUFF.10198	A03	17682306	17682951	645	0.384753	1.51275	1.07287	0.79773	0.432535	0.617691	0.605127	0.826595
CUFF.8083	A03	5727498	5728758	1260	0	0	0	0	0	0.164419	31.6892	0.219666
CUFF.11245	A03	24738674	24739553	879	3.96278	2.81549	0.24898	1.06222	0.64	0.13724	0.202075	2.56423
CUFF.8681	A03	9364859	9365778	919	5.0777	4.33624	0.644816	1.00481	0.258141	1.29839	0.382437	3.8111
CUFF.12122	A03	31708723	31714458	5735	3.8262	3.09024	4.94777	2.79226	1.8998	0	3.16783	5.24687
CUFF.7461	A03	2687149	2687490	341	2.79565	14.8176	0	0	0	0	0	3.99541
CUFF.11246	A03	24736446	24738565	2119	1.45416	1.53526	0.340021	0.252247	0.248203	0.0652607	0	2.17126
CUFF.8059	A03	5645096	5646906	1810	0.751698	0.364967	0.316751	0.694954	0.231684	1.70736	3.97483	2.51379
CUFF.7155	A03	1288922	1289700	778	330.646	423.482	58.6428	21.5156	23.6692	1.60314	59.9161	83.5173
CUFF.11754	A03	28329960	28331615	1655	0	0	0	0	0	0	23.2547	0
CUFF.9731	A03	14974472	14977476	3004	9.12e-05	0	1.01808	0.00347207	5.64e-05	0.00349977	0	0
CUFF.7947	A03	5018474	5020442	1968	65.3315	76.5279	90.4383	48.6793	67.8065	62.0948	76.6548	68.8834
CUFF.9690	A03	14743280	14745295	2015	7.89539	9.10716	7.61877	5.46972	7.3436	2.06007	9.81812	1.293
CUFF.8445	A03	7974812	7975680	868	0.579983	1.63719	0.62707	1.199	0.702831	0.617856	0.905236	0.415094
CUFF.10881	A03	22116718	22117693	975	0.786554	1.05724	0.704599	0.467066	0.158992	0.4829	0.355685	0.483041
CUFF.10642	A03	20561139	20562348	1209	0	0	0.0412153	0.120323	0	0.186689	0	66.9068
CUFF.11933	A03	29683479	29691893	8414	2.72946	3.1673	2.75061	0.762847	1.07703	1.28015	0.266857	0
CUFF.8145	A03	6206499	6206687	188	94.2429	186.842	0	0	0	0	30.7349	0
CUFF.9869	A03	15701561	15702020	459	343.738	135.729	278.428	258.916	221.233	47.7096	174.492	59.8021
CUFF.6884	A03	11721	12590	869	0.389073	0.650039	0	0	0.185761	0.556897	0	0.185822
CUFF.9498	A03	13845896	13848587	2691	47.2546	53.7685	61.3416	48.7527	59.4993	26.2538	21.8154	35.0881
CUFF.8728	A03	9633125	9635065	1940	20.7956	15.6654	10.6787	25.3624	18.5027	16.8756	39.5226	18.9234
CUFF.7347	A03	2111537	2112455	918	0	0	1.17067	10.4928	6.68178	1.48751	2.6768	14.4886
CUFF.7756	A03	4084659	4085691	1032	1.32592	1.89326	0.798862	0.305195	0.169211	0	1.38713	0.316454
CUFF.10025	A03	16449055	16451590	2535	11.7933	11.8156	13.2342	9.42196	11.0615	16.6305	9.00525	14.4426
CUFF.10254	A03	17952013	17953292	1279	7.53274	7.81975	1.30453	5.43704	4.44656	2.10606	0	0.70374
CUFF.8687	A03	9420730	9421312	582	0.664242	2.1333	0	0	0	0	0	0
CUFF.8787	A03	10051729	10052201	472	0.61393	6.32336	0	0	0	0	0	0
CUFF.8339	A03	7301542	7304430	2888	0.23621	0	0.123204	0	0.365955	8.82984	0	0
CUFF.8282	A03	6988026	6988988	962	4.11252	3.34204	1.48947	1.89928	1.2139	2.57722	11.7506	16.2057
CUFF.8394	A03	7601123	7602263	1140	37.225	16.1635	42.711	46.0027	18.3814	2.07813	0.76226	73.1555
CUFF.9141	A03	11787815	11788131	316	29.1749	0	0	2.71131	0	1.38816	51.2906	3.78814
CUFF.9697	A03	14820873	14822001	1128	1.22007	3.76125	5.39874	0	2.91934	0.435046	1.27816	0
CUFF.11635	A03	27352515	27352792	277	0.933832	22.4099	0.893984	0	0	0	0	1.3316
CUFF.9084	A03	11501004	11502356	1352	1.29492	0.956794	0	0	0	0	0	0.109175
CUFF.8289	A03	7038092	7038408	316	0	0	0	0	0	16.7085	1156.93	0
CUFF.10627	A03	20498970	20499696	726	0	0	0	0	0	0	36.2426	0
CUFF.8912	A03	10594888	10595190	302	0.740107	0	1.15048	1.00649	0	0	12.2765	0
CUFF.8001	A03	5340419	5340728	309	0	0.582471	0	0	0	0	32.798	0
CUFF.10329	A03	18478927	18479326	399	0	0.50379	0	0	0	0	10.7587	0
CUFF.11550	A03	26693714	26694519	805	0.677417	0	0.507707	0.23425	0.499175	1.2702	5.33676	0.727777
CUFF.8388	A03	7550956	7557031	6075	11.0386	12.3318	4.80968	0.909918	1.41342	3.80861	1.45382	9.97909
CUFF.8659	A03	9225472	9227623	2151	6.1946	5.11598	5.59706	21.2378	19.006	4.52717	9.78929	2.89796
CUFF.9761	A03	15127014	15127821	807	6.41463	6.9213	0.0700426	0.789318	0.30908	0.305862	0.225076	0.204226
CUFF.7419	A03	2516769	2517639	870	0.777016	1.16822	0.504988	0	0.463667	0	0	2.22662
CUFF.7530	A03	2957610	2958764	1154	6.2246	8.06497	12.978	5.74923	7.84494	12.7544	15.6863	11.0667
CUFF.9958	A03	16157245	16157699	454	0	0	1.09865	5.31833	12.5284	0.58456	0	0.794118
CUFF.8291	A03	7071256	7071910	654	1.1414	0.802561	1.07643	2.75328	0.459355	6.08103	7.57411	2.85924
CUFF.8017	A03	5464539	5465324	785	0	0	0	0	0.192619	3.42313	1.1589	0
CUFF.10414	A03	19023902	19035425	11523	0	0.0965939	0.969981	30.2875	34.0596	0	0	1.1332
CUFF.11132	A03	23696385	23696971	586	0.440881	0.235976	0	1.21778	0.843613	12.2521	0	0.315673
CUFF.8892	A03	10466838	10467191	353	0	0.716915	1.99763	0.711777	0.51441	3.83584	0.797335	10.4066
CUFF.11339	A03	25522573	25523480	907	1.38345	0.906932	0.474609	0	0.598137	0.148452	0.218512	0.79284
CUFF.9286	A03	12492623	12494523	1900	0	0	0	0	0	0	405.85	0
CUFF.9431	A03	13453394	13454207	813	0	0	0	0	0	0	88.7	0
CUFF.10631	A03	20535858	20536705	847	1.60774	1.14504	0.327426	0.742063	0.384976	2.87595	0.846757	8.44624
CUFF.9304	A03	12580213	12580939	726	0.962693	0	1.76261	12.9553	30.3061	2.56994	0.754184	2.06762
CUFF.9647	A03	14558373	14559923	1550	12.4035	23.5966	24.8996	2.70687	6.27084	2.55072	22.575	9.58829
CUFF.9210	A03	12079580	12080602	1022	0.456158	0	0	0	0	0	0	11.1943
CUFF.9691	A03	14748535	14749341	806	0.493988	0.507626	0.820315	0	0.120923	1.7647	8.82441	0
CUFF.7863	A03	4636621	4638804	2183	1.4286	0.410832	0	0	0	0	1118.88	0.295597
CUFF.11770	A03	28457737	28458172	435	0	0	0	0	0	15.6933	0	0
CUFF.10133	A03	17144995	17146576	1581	0	0	0.177051	0	0.130649	0	0.277771	2.52661
CUFF.12063	A03	30813197	30815203	2006	1.17429	1.56999	1.04225	1.38524	1.08097	1.07519	1.67985	2.01991
CUFF.12021	A03	30389375	30391935	2560	59.4243	94.2879	42.1623	30.3749	46.2917	17.8137	20.2155	29.8602
CUFF.11868	A03	29220166	29221816	1650	2.52016	2.3499	3.34726	3.94214	3.91622	7.65559	2.44353	8.17749
CUFF.10913	A03	22283940	22285076	1136	0	0	0.445444	0.388501	0.521768	0.100452	0	0
CUFF.8325	A03	7239912	7242429	2517	3.50136	2.63066	16.4387	10.8673	10.8098	9.6869	2.24822	7.64676
CUFF.11943	A03	29847855	29848605	750	0.627365	0.480815	1.55507	0.434047	1.14528	0	0	1.5728
CUFF.8766	A03	9847210	9848410	1200	0	0	0	0	0	4.87181	0	0
CUFF.10979	A03	22621860	22624205	2345	2.21802	2.60669	2.56849	1.81193	1.93985	1.71522	2.58208	1.21964
CUFF.11299	A03	25055975	25063475	7500	0	0	2.09127	3.05043	3.17383	0.147993	0.217513	4.53773
CUFF.8915	A03	10598029	10601442	3413	0.118013	0.0586678	0	0	0	0.126758	62.3224	0
CUFF.9521	A03	14007690	14008151	461	0	0	0	0	0	0	254.527	0
CUFF.11687	A03	27841877	27842887	1010	0.968559	1.00926	0.517609	0	0.303542	0.693906	1.70393	2.0048
CUFF.10067	A03	16749551	16750464	913	1.64426	0.911693	0	0	0.108574	0.320627	0	3.6405
CUFF.8673	A03	9317851	9318297	446	0.337145	0.197678	0.376539	0	0.566026	0	0.524288	13.5087
CUFF.9312	A03	12576535	12578802	2267	1.78559	1.75101	2.29958	0.9095	1.71994	0.578735	0.380242	1.45385
CUFF.8782	A03	9946136	9947381	1245	0.362624	0.796133	0.172638	0.251384	0	0	0	0
CUFF.10671	A03	20811524	20811777	253	0	0	0	0	0	2.54192	23.5509	0
CUFF.9437	A03	13471570	13472889	1319	29.2269	27.3959	39.8584	67.0436	73.811	28.0253	29.2079	28.3202
CUFF.12090	A03	31115782	31116450	668	0	0	0	0	0	0	3.46157	0
CUFF.11669	A03	27556825	27567440	10615	2.09765	2.46644	1.94584	3.80986	3.21501	0	1.22115	1.19856
CUFF.7012	A03	622892	623616	724	0	0	0	0	0	0	7.84783	0
CUFF.11219	A03	24508710	24509239	529	0	0	0	0	0	8.91006	84.7094	0
CUFF.8907	A03	10475979	10488587	12608	0	0	0	0	0	0	0	19.7573
CUFF.7104	A03	1045729	1046785	1056	0.509782	0.751936	0.537575	1.55443	1.07416	2.08234	2.42252	3.36049
CUFF.7218	A03	1562637	1563093	456	0	0	0	0	0	0.345501	189.625	0
CUFF.7695	A03	3751123	3754408	3285	9.2908	12.4435	18.5759	12.2391	14.477	15.4254	9.10311	16.4422
CUFF.9781	A03	15226530	15226778	248	0	0	0	0	0	0	29.0191	0
CUFF.9960	A03	16177788	16178013	225	6.14671	0	0	37.5708	59.1845	16.1193	0	8.70792
CUFF.6960	A03	370875	371472	597	0	0	0	0	0	4.12996	0	2.15128
CUFF.9152	A03	11825019	11825440	421	8.72718	1.92709	4.991	2.98418	1.10664	10.908	4.17364	8.57551
CUFF.11771	A03	28458253	28458997	744	0	0	0	0	0	13.9343	0	0
CUFF.10091	A03	16872751	16874462	1711	7.45793	7.20827	19.769	58.7182	40.585	8.63614	13.7894	9.86581
CUFF.9608	A03	14366516	14372263	5747	12.3192	25.4895	41.6741	16.8547	26.9029	60.9143	103.358	6.89028
CUFF.10160	A03	17245611	17246686	1075	2.39492	1.56768	0.525455	4.56441	3.00924	0.107278	2.05523	3.71808
CUFF.11806	A03	28732346	28733153	807	1.85312	1.58613	2.59158	2.76261	1.75145	1.52931	0.900302	1.42958
CUFF.9293	A03	12540400	12540822	422	0	0.223557	0	0	0	0.786993	59.812	0
CUFF.8220	A03	6593960	6595481	1521	0.476483	1.54095	0	0	0	0	0	0.170688
CUFF.12115	A03	31529848	31539676	9828	3.41342	1.64468	1.18929	0.63764	0.958104	1.60338	0.784092	2.51387
CUFF.8109	A03	5883374	5883773	399	0	0	0	0	0	0	0	5.86476
CUFF.8903	A03	10590459	10590918	459	0	0	0	9.29181	10.3844	0	0	1.37967
CUFF.9377	A03	13096546	13097137	591	0	0	0	0	0	0.820817	13.4473	0.311823
CUFF.7686	A03	3706665	3711424	4759	0.739477	0.607834	1.11639	1.16907	0.697207	1.19526	1.48712	3.41525
CUFF.12005	A03	30327788	30328587	799	0.144394	0.731264	0.426188	0.999376	0.313499	0.154899	0.227959	0.20687
CUFF.8839	A03	10327737	10328225	488	0	0	0	0	0	2.47334	217.29	0
CUFF.12670	A04	4859947	4860517	570	0.459041	1.60794	0.357574	0.316899	0	0	1.43973	6.57314
CUFF.13573	A04	13123787	13124236	449	1.66681	0.194858	4.456	0.458846	0.836893	1.0632	0.518559	0
CUFF.13584	A04	13271769	13272471	702	0.685227	0.79596	1.62828	0.71081	1.13771	1.83532	1.61924	2.45386
CUFF.13230	A04	10503619	10505474	1855	0.106553	0.0253468	0.272887	0.0739492	0.108585	0.574033	3.04983	0.763701
CUFF.14094	A04	16537939	16539038	1099	3.88711	2.19067	0.0928919	0	0	3.65695	0	0
CUFF.13453	A04	12266786	12268814	2028	4.04814	2.26135	1.30791	2.30194	1.63749	2.21522	3.16253	2.09268
CUFF.12200	A04	483281	484183	902	0.247501	0.741232	0	0	0	0	0.195686	0
CUFF.14127	A04	16733262	16734698	1436	0	0	0	0	0	0	0	4.65453
CUFF.12534	A04	3450424	3451180	756	0	0.184031	1.15847	2.20842	2.10449	7.41199	0.279406	2.79585
CUFF.12844	A04	6998322	6998409	87	0	54706	35480.6	83021.5	380772	19228.9	0	0
CUFF.13519	A04	12723934	12724446	512	0	0	0	0	0	0	0	5.79374
CUFF.12664	A04	4738374	4740102	1728	0.215642	0	0	0.29786	0	0.461081	0	7.41144
CUFF.13368	A04	11758750	11759262	512	0	0	0	0	0	0	5.48311	0
CUFF.13396	A04	11913278	11915473	2195	2.06834	1.93605	1.62093	0.740565	0.467299	3.17624	1.69614	1.28052
CUFF.13263	A04	10696093	10698052	1959	27.4151	59.418	47.0798	16.9358	45.4559	13.662	19.8888	17.7336
CUFF.13595	A04	13293688	13294232	544	0	0	0	0	0.767948	1.5756	0.385255	3.52198
CUFF.13042	A04	8831599	8832255	656	0	0	12.279	0	0	0	0	0.961273
CUFF.13384	A04	11846544	11847284	740	4.62985	7.68306	10.7828	6.18495	10.6303	8.89922	5.28654	5.03151
CUFF.12437	A04	2547416	2547901	485	6.1701	3.82669	1.91096	1.21467	1.66664	2.81649	2.75069	11.7756
CUFF.13851	A04	15121049	15121679	630	0.253685	1.11393	1.0708	0.350009	1.19507	7.30942	5.95612	0.363205
CUFF.13557	A04	13076128	13076996	868	0	0	0	0	0	0	2.25808	0
CUFF.14074	A04	16446450	16447030	580	1.1188	1.68088	0.231528	0.617998	0	0.239127	0	0.32042
CUFF.14368	A04	18157483	18157938	455	0	0	0	0	0	0	203.12	0
CUFF.13780	A04	14729180	14730125	945	0	0.121487	1.52244	1.24844	1.38988	2.65678	0.354554	0
CUFF.12783	A04	6215606	6215888	282	0	0	0	0	0	0	23.8226	0
CUFF.14344	A04	18065508	18065710	202	4.27822	0	0	0	0	0	56.6781	6.04205
CUFF.12792	A04	6249495	6249818	323	0.630262	0.971775	0	0.85989	0	5.94677	5.74992	2.70108
CUFF.13473	A04	12477030	12477542	512	0	0	0	0	0	0	138.343	0
CUFF.13301	A04	11158076	11158462	386	0	0	0	0	0	0	389.653	0
CUFF.12489	A04	3065039	3065461	422	0	0	0	0	0	9.95567	0	0
CUFF.13016	A04	8583161	8584018	857	18.0171	10.66	9.58007	6.07722	4.62754	12.4907	4.24116	21.4796
CUFF.14237	A04	17428893	17429805	912	61.6051	15.5236	15.1718	64.0682	16.916	30.8187	29.2855	32.1828
CUFF.12194	A04	452012	452903	891	0	0	1.68527	4.66735	5.71612	1.62698	0	0.725026
CUFF.12235	A04	757269	758078	809	0	0.071844	0	0	0	0	7.40409	0
CUFF.14577	A04	19154958	19155684	726	3.78991	2.84486	1.05992	3.21	1.33746	2.92697	0.729061	1.9976
CUFF.13115	A04	9572594	9573459	865	0.13045	0.327095	0	0	0	0.420102	1.4432	3.92508
CUFF.12689	A04	5112123	5113095	972	0.789539	0.670466	1.03398	0.781388	0.478931	0.969446	0.535534	0.323249
CUFF.12743	A04	5721584	5721987	403	0	0	0	0	0	4.26614	0	0
CUFF.13168	A04	9922708	9923514	806	2.34907	1.02876	0.696229	0	0	1.0474	3.07797	5.04659
CUFF.13004	A04	8518558	8518868	310	0	0	0	0	0	10.8817	0	0
CUFF.14343	A04	18005912	18006763	851	0	0	0	0	0	0.450564	395.12	0
CUFF.14098	A04	16546743	16547017	274	4.82055	0	0	13.0256	1.68089	0.995279	0	2.74905
CUFF.13295	A04	11064771	11064950	179	53.9381	0	0	0	242.1	17.0311	347.757	32.1026
CUFF.12854	A04	7031186	7031925	739	0.949588	0.695676	0.192272	1.31265	2.27323	2.43947	1.79253	0.544029
CUFF.13190	A04	10107157	10107512	355	0	8.10283	0.655054	0	0	0	0	0
CUFF.14080	A04	16423760	16426573	2813	1.78054	2.72382	2.87459	1.44238	2.76725	2.79996	2.30342	3.13758
CUFF.13527	A04	12792401	12792754	353	0	0	0	0	0	6.57572	0	0
CUFF.12488	A04	3120810	3126390	5580	0	0	0	0	0	0.235617	11.7619	0
CUFF.12881	A04	7395520	7396442	922	0	0	0	0	0	0	8.37985	0
CUFF.13816	A04	14858020	14861028	3008	8.35645	9.33915	12.5173	9.1569	8.20341	10.198	6.34983	12.3196
CUFF.13520	A04	12705401	12705901	500	0	0.156826	0	0.385977	0	3.28239	0.437324	0.80156
CUFF.12386	A04	1970588	1971902	1314	0.306945	0	4.78251	12.8589	34.4149	0.289431	0.848583	2.19672
CUFF.14542	A04	18955988	18957017	1029	4.67824	5.70084	1.40905	2.77019	3.71888	6.09724	0.666417	5.07856
CUFF.12960	A04	8004231	8011666	7435	5.70332	6.90108	10.0733	23.2868	20.276	8.94514	5.27714	8.8159
CUFF.12577	A04	3772952	3773829	877	2.71336	4.06433	2.60563	0.417244	1.97265	5.49641	1.90289	4.31911
CUFF.12485	A04	3126657	3127016	359	0	0.340589	0.317215	0	0	0	11.5713	0
CUFF.12845	A04	7012529	7013298	769	0.758842	0.231792	0	0	0	0.162752	0	18.916
CUFF.12203	A04	501690	503752	2062	3.49135	4.75719	1.2418	0.285081	0.209019	13.6655	0.653251	0.736001
CUFF.13160	A04	9820629	9821958	1329	2.03654	2.5476	3.59355	4.58331	5.2781	5.19293	5.03044	6.74789
CUFF.12506	A04	3242595	3249044	6449	0.241146	0.136019	1.30009	0	0.101911	0.343453	0.117377	12.4952
CUFF.12327	A04	1554770	1555385	615	1.64553	3.26678	1.57767	1.70521	2.49112	1.76006	0.646334	1.76747
CUFF.14228	A04	17422126	17423291	1165	1.40817	1.53813	1.37151	1.41832	1.37358	3.57334	5.26141	2.01764
CUFF.12985	A04	8310418	8312661	2243	0.910234	0.771333	0.263688	0.500605	0.727454	2.52385	2.56767	1.82634
CUFF.13814	A04	14934267	14935994	1727	4.87729	5.90424	5.82186	4.52816	3.79232	5.97937	4.07891	5.53751
CUFF.12117	A04	24825	25274	449	0.333363	0.194858	0.185667	2.75308	0.278964	0	1.03712	5.72463
CUFF.14405	A04	18294563	18296426	1863	3.9284	4.17027	7.12932	1.38892	0.850882	0.165799	0.855784	0
CUFF.14091	A04	16536471	16537287	816	2.66998	2.27113	0	0	0	4.22174	0	0
CUFF.14326	A04	17931455	17932358	903	0.317594	1.21872	0.157639	0	0.11612	0	2.75453	0
CUFF.13229	A04	10448855	10449935	1080	0.820283	0.0842563	0.163397	0.453916	0.120425	1.75825	0.258599	0.470022
CUFF.13609	A04	13440793	13442412	1619	306.068	242.392	39.169	89.9673	70.2947	3.87892	5.51028	144.577
CUFF.12528	A04	3387671	3388204	533	0	1.39241	0	0	0.199178	0	0.794149	0
CUFF.12309	A04	1433352	1434409	1057	0	0	0	0	0	0	4.81715	0
CUFF.13663	A04	13910939	13911430	491	5.69848	1.65026	0.38003	2.33657	0	2.99552	0.870448	2.44305
CUFF.12827	A04	6737180	6738331	1151	0	0	0.0486343	0.28134	0.0712616	0.545502	4.34085	2.76342
CUFF.12326	A04	1472823	1473042	219	40.3939	0	81.3138	6.16785	0	0	31.9116	20.1595
CUFF.13304	A04	11167253	11167758	505	0.889562	0	1.61152	24.4071	6.96847	23.5184	0	0
CUFF.12784	A04	6147752	6148536	784	0.887937	1.27735	0.875548	0.409659	0.429512	2.38092	0.233568	1.06008
CUFF.12872	A04	7280742	7283437	2695	41.7905	51.6984	74.1595	28.8156	41.01	21.052	33.8772	31.7412
CUFF.12516	A04	3339624	3341052	1428	0.620509	0.937683	1.39228	0.107582	0.21428	0.834743	0	0
CUFF.12553	A04	3626824	3627561	737	0.802561	1.80899	1.43561	2.66494	3.64314	1.03234	4.04932	1.60957
CUFF.12595	A04	4031946	4033484	1538	0.406827	1.43331	1.19427	0	0.585168	4.51161	4.07051	1.36006
CUFF.13203	A04	10212176	10212595	419	0	0	0	0	0	0	5.82171	0
CUFF.13925	A04	15488480	15488896	416	1.14085	2.31121	0	1.56809	0	0	0	0.544047
CUFF.13426	A04	12110817	12111380	563	0	0	0	0	0	0	4.397	0
CUFF.13193	A04	10108364	10109040	676	1.34256	2.04106	1.6207	1.236	3.26221	3.34778	17.5529	47.7425
CUFF.12141	A04	143081	143379	298	1.53104	0	0	0	0	0.797524	39.1735	4.37075
CUFF.13656	A04	13817506	13817879	373	0.465687	0	6.85744	0	0	0.491993	0	0
CUFF.13214	A04	10375593	10376344	751	1.72222	2.87926	2.40572	2.81637	3.77205	3.02144	2.71631	3.14008
CUFF.12533	A04	3501418	3501856	438	2.08597	0.616837	2.34697	44.4841	22.0805	3.69351	3.24121	9.45197
CUFF.14511	A04	18792462	18793601	1139	1.02307	0.80502	1.76577	1.70156	1.50937	1.75956	3.07901	3.37205
CUFF.12486	A04	3117711	3118189	478	0	0	0	0	0	9.86358	10.3654	0
CUFF.12668	A04	4846760	4847508	748	0.472185	0	0	0	0	0	2.48229	0.225478
CUFF.12719	A04	5466598	5468504	1906	1.79883	2.74615	4.18406	2.15958	4.52058	5.92469	2.84535	13.7468
CUFF.14137	A04	16780036	16780291	255	8.49246	39.383	1.74206	0	0	0	7.06671	5.1814
CUFF.13245	A04	10557474	10557821	347	0	0.378304	0.700605	0	0	3.97141	0	19.255
CUFF.14366	A04	18150639	18151128	489	0	0	0	0	0	0	458.41	0
CUFF.13171	A04	9975802	9976184	382	0.444781	0.571887	5.37173	0	2.45946	1.4111	0	0
CUFF.13472	A04	12471855	12472379	524	0	0	0	0	0	0	6.10947	0
CUFF.13732	A04	14404639	14404946	307	0	0	0	0	0	20.0399	0	0
CUFF.12373	A04	1945123	1945552	429	0	0	0	0	0	0	0	6.18632
CUFF.13254	A04	10723855	10724852	997	3.38933	3.72806	1.31602	1.36352	2.85594	2.93713	1.2116	5.48354
CUFF.14494	A04	18741498	18742271	773	225.147	191.447	288.887	339.48	407.505	89.9013	187.211	70.7846
CUFF.13078	A04	9128499	9129236	737	0.160512	0.986722	0.159513	0	0	0	0	0.459878
CUFF.12455	A04	2788207	2788426	219	7.12834	69.8436	0	3.08393	0	2.30385	57.4409	3.35992
CUFF.13049	A04	8944873	8946004	1131	1.96426	1.91295	2.27188	2.52508	1.11367	4.36568	5.53932	2.81421
CUFF.12769	A04	6116829	6118654	1825	2.64774	2.58519	1.05087	3.93589	1.72574	3.27638	2.58446	3.50483
CUFF.12868	A04	7327979	7328348	369	1.90249	0	0	0	0	0	0.731772	14.2814
CUFF.12123	A04	19753	20889	1136	26.8785	27.3043	18.8867	18.0616	19.3566	23.6673	24.9216	36.8744
CUFF.12687	A04	5025060	5027503	2443	7.32653	6.3776	2.84968	3.47312	3.4096	1.82745	1.94303	3.07967
CUFF.13940	A04	15651964	15652929	965	2.12088	3.20615	0.621044	0.977648	0.523766	0.189304	19.7603	0.506322
CUFF.12977	A04	8368599	8369991	1392	0.332221	0.967498	2.51914	0.23036	0.690945	0.893606	1.05407	2.0236
CUFF.12756	A04	5897021	5897487	466	0	0	0	0	0	0	10.8587	0
CUFF.12301	A04	1284453	1291168	6715	13.8716	19.7658	27.3731	20.1903	22.6124	15.4845	27.8218	17.9482
CUFF.13753	A04	14540375	14541017	642	5.80889	10.7697	11.888	4.28212	9.58669	8.08182	6.69911	8.31975
CUFF.13529	A04	12795728	12796326	598	0	0	0	0	0	2.51787	0	0
CUFF.12888	A04	7397936	7400540	2604	0.1535	0.0783612	0	0	0	2.18422	2.11579	0
CUFF.13936	A04	15605982	15606258	276	1.88742	2.19123	0	2.55152	0	1.95026	44.852	20.1841
CUFF.13950	A04	15706204	15706888	684	0.887219	0.920157	0	0	0	0	0	0.508336
CUFF.13729	A04	14370199	14370871	672	4.90821	10.3075	3.02099	0.251351	1.62215	0.389321	0.286145	0.78114
CUFF.13097	A04	9417557	9419923	2366	2.84233	2.24726	0.505407	0.206728	0.25679	1.20412	0.236584	3.95579
CUFF.13649	A04	13776671	13778149	1478	7.6946	14.6014	22.1174	12.5233	19.1174	14.0533	6.61152	22.049
CUFF.13427	A04	12166868	12167972	1104	0	0	0	0	0	0	11.6403	0
CUFF.13382	A04	11836967	11838624	1657	0	0	0.525516	0	0	0.338221	7.92186	0
CUFF.12728	A04	5478541	5479473	932	5.51466	1.77952	2.21743	2.019	3.63995	2.77567	2.52746	1.93958
CUFF.13768	A04	14673603	14674277	674	11.5909	2.47649	0.559569	0.363348	0	0.561974	0	0
CUFF.13555	A04	13075384	13075728	344	0	0	0	0	0	0	8.39651	0
CUFF.13408	A04	12029078	12030386	1308	0.169909	0.6606	0	0	0	0	0	0
CUFF.12893	A04	7488226	7489207	981	0.00833343	0.786642	2.41041	2.89456	2.62339	0.72004	0.493274	1.92737
CUFF.12697	A04	5168550	5169289	739	0	0	0	0	0	0	7.40272	0
CUFF.14239	A04	17464003	17465456	1453	0	0	0.36275	0.778247	0.289107	0.150983	0	0.201012
CUFF.12593	A04	4052284	4052760	476	0	0	0.495362	2.50292	1.97715	0	0	8.66775
CUFF.12622	A04	4363202	4363399	197	0	0	0	0	0	0	119.451	0
CUFF.13972	A04	15842819	15843573	754	0.181047	0	0.364523	0.250336	0	1.35714	0.854998	22.3018
CUFF.12536	A04	3524970	3525197	227	0	0	0	0	0	0	2.70629	41.6499
CUFF.12936	A04	7922678	7925204	2526	4.74765	5.93985	18.1088	16.305	18.8715	13.0524	6.13584	0.964862
CUFF.13374	A04	11736402	11740571	4169	14.4498	19.3454	19.192	13.0001	17.9705	12.9448	14.751	10.5231
CUFF.14327	A04	17946603	17947085	482	23.1464	22.5695	207.087	915.519	863.867	43.6113	59.2537	98.1168
CUFF.13135	A04	9644114	9644657	543	0	0	0	0	0	0	22.8166	0
CUFF.12379	A04	1841387	1855790	14403	0.0329904	0.851771	0.910879	0.0916395	0.199004	0	0.157634	0
CUFF.12236	A04	758410	760296	1886	0	0	0	0	0	0.0563619	6.48828	0
CUFF.12709	A04	5417279	5418393	1114	4.25878	5.55775	1.10401	0.756586	1.00212	0.704052	2.59313	2.50369
CUFF.13586	A04	13272613	13273281	668	1.28296	0.763567	0.923855	3.29428	0.955087	1.37373	0.865392	0.787556
CUFF.13955	A04	15700854	15701854	1000	1.30719	2.95993	4.14237	8.90597	10.3792	4.09699	0.344914	5.30735
CUFF.12118	A04	4059	5381	1322	6.61387	7.6762	8.50108	5.54318	8.23398	4.28878	2.5916	4.05866
CUFF.12307	A04	1361010	1361818	808	0	0	0	0	0.143471	0.410041	3.31411	0.274349
CUFF.14114	A04	16628690	16629243	553	0.953802	9.00521	0	2.57804	3.26807	17.7318	1.41555	1.35991
CUFF.12846	A04	6995115	6995575	460	14.0885	3.51829	0.353418	3.08625	2.91567	0	0	1.37473
CUFF.12148	A04	225061	225662	601	0	0	0	0	0	0	5.00661	0
CUFF.13471	A04	12440064	12441287	1223	0.0976033	0	1.63314	3.78828	2.8022	8.1853	1.23728	0.419621
CUFF.14155	A04	16927876	16929009	1133	0.451737	0.111897	0.544934	0.6259	0.479585	0	0.536206	1.61829
CUFF.12283	A04	1109418	1110618	1200	0	0	0	0	0	0.216059	4.76105	13.0161
CUFF.12575	A04	3763530	3764104	574	0	0	0	0	0.223534	0	0	5.59338
CUFF.13606	A04	13401343	13402623	1280	2.5887	2.34591	0.571867	0.276015	0.209446	0.214078	3.47037	0.998786
CUFF.13698	A04	14094432	14095396	964	6.516	11.6242	10.3281	3.13034	5.91842	11.2758	10.0861	32.39
CUFF.14350	A04	18016576	18016895	319	1.2972	8.67092	16.6666	0.884428	11.7379	0.679395	0	0
CUFF.13897	A04	15394378	15395069	691	4.90016	2.89892	6.23051	4.35646	6.08611	6.37369	0	0.752037
CUFF.12741	A04	5626597	5628019	1422	2.29995	3.2199	3.21447	0.598241	0.346134	1.16058	0.114121	2.57542
CUFF.13282	A04	11008720	11009033	313	0	0	0	0	0	7.8036	0	0
CUFF.13449	A04	12281039	12282412	1373	4.25177	7.03652	0	0	0	0	0	1.35289
CUFF.13153	A04	9814821	9815071	250	0	37.1603	2.2117	0	0	0	0	0
CUFF.12483	A04	3091420	3092052	632	0.197929	0.729292	0.100705	0	0.297906	5.29458	0	0.283474
CUFF.12232	A04	744754	745104	350	0	0	0	0	0	0	2239.88	0
CUFF.13286	A04	11022592	11023185	593	98.594	150.237	17.9664	17.06	27.1227	0	1.36061	63.303
CUFF.14543	A04	18955988	18957017	1029	1.87545	17.611	6.13187	0	8.45174	21.9465	0	7.88045
CUFF.13260	A04	10783098	10783826	728	0	0	0	0	0	42.1431	0	16.5943
CUFF.12138	A04	141330	141796	466	0	0	0	0	0	0	8.78982	0.448595
CUFF.12793	A04	6276949	6277584	635	0.983095	0.413583	0.19991	8.69567	1.9217	0.210395	6.18267	27.0337
CUFF.12720	A04	5468604	5469020	416	4.70747	0.723239	2.6857	9.30654	1.03794	29.2089	15.2347	35.8886
CUFF.13961	A04	15710470	15711549	1079	0.29803	1.60897	18.1614	14.8717	23.5413	17.8359	7.55497	32.7442
CUFF.13381	A04	11835616	11836367	751	2.50505	2.55934	4.113	2.81637	3.88635	4.19644	5.67955	5.60728
CUFF.14399	A04	18279162	18279862	700	0.272279	0.151604	0	0	0	0	78.303	0
CUFF.13318	A04	11260254	11260508	254	6.14966	39.1241	0	3.29795	0	0	5.36658	5.25231
CUFF.12794	A04	6251323	6252873	1550	1.92476	2.97339	2.67743	1.41184	2.96555	6.20364	1.79185	2.59584
CUFF.12961	A04	8138131	8138420	289	4.14802	12.2008	24.7163	2.25049	3.52565	11.2026	0	37.8787
CUFF.12438	A04	2541670	2543070	1400	3.0237	3.96863	0.451586	0.11036	0.165096	0.513759	0	2.0528
CUFF.12621	A04	4316069	4317607	1538	2.24548	2.03256	1.04254	1.90652	0	2.06097	1.30912	2.76209
CUFF.13197	A04	10187627	10188235	608	0	0	0	0	0	6.93107	0	0
CUFF.14595	A04	19249232	19253692	4460	1.40696	2.13939	2.01603	2.7391	2.24369	2.70404	1.64091	2.98424
CUFF.12959	A04	8004231	8011666	7435	0.860583	0.870692	0.988044	1.08762	1.07388	1.39747	0.788134	0.880317
CUFF.12231	A04	738442	738908	466	0	0	0	0	0	0	1538.32	0
CUFF.13383	A04	11855239	11856206	967	0	0	0.266713	2.45207	1.96037	0.146199	1.07605	0.975919
CUFF.13544	A04	12903929	12905004	1075	2.41325	0.787288	1.01037	1.33232	0.563025	7.98812	13.6114	26.6062
CUFF.13146	A04	9765533	9766147	614	9.89602	14.958	12.6544	7.97592	15.2988	11.6871	8.42146	5.60992
CUFF.13315	A04	11228643	11228893	250	0	43.9167	13.2702	1.7416	9.86966	0	1.88346	1.85216
CUFF.14075	A04	16395345	16395917	572	1.22441	3.04851	0.239814	0	0	0.43236	0	18.6815
CUFF.12820	A04	6682612	6683245	633	0.965299	0.524859	0	0.333079	0.187675	0	5.29331	23.8419
CUFF.13779	A04	14727618	14728912	1294	0	0.0741858	1.36892	0.607462	0.424061	4.70754	0.461833	0
CUFF.13933	A04	15604611	15605091	480	1.79242	0.339651	0.162457	1.64645	0.243037	4.45356	1.8638	1.28277
CUFF.12329	A04	1552769	1554529	1760	1.21544	1.07105	0.567948	0	0.043718	0.275218	0.711349	1.28372
CUFF.12377	A04	1841387	1855790	14403	15.704	13.6629	8.74219	2.08425	2.42481	1.017	4.88825	1.71036
CUFF.12378	A04	1841387	1855790	14403	2.25458	4.23946	3.61991	0.311327	1.90543	0	0.353673	0
CUFF.14260	A04	17542394	17543138	744	0.475543	0.97305	0	0	0	0	0	0
CUFF.12883	A04	7463717	7463813	96	0	5773.5	3762.83	274657	19667.2	5750.35	18094.6	19267.5
CUFF.13240	A04	10541215	10541758	543	0.246666	0	3.49773	1.36159	4.43024	0.789952	0	2.4722
CUFF.14150	A04	16881746	16882584	838	0.941206	3.4068	0.579673	0	0	0	2.89731	0
CUFF.12987	A04	8398498	8398596	98	6764.24	88178.8	63573.1	263553	258799	10875.5	9790.78	15744.7
CUFF.13390	A04	11921144	11922037	893	0	0	0.0609262	0	0	0	6.53854	0
CUFF.14369	A04	18152906	18154242	1336	0	0	0	0	0	0	201.017	0
CUFF.13812	A04	14937313	14939960	2647	9.0062	9.46031	9.77345	8.94057	8.65539	9.70911	7.36794	12.2474
CUFF.12946	A04	7999968	8001309	1341	0.314501	0.826333	0.151011	0.145287	0.147558	1.35209	2.3243	3.90595
CUFF.13173	A04	9987006	9988797	1791	0.199089	0.1274	0.280266	1.10493	0.955205	1.64355	1.7921	0
CUFF.13051	A04	8999009	9000050	1041	0.726151	0.817062	0.0995537	0.43131	1.09426	0.223001	0	1.48657
CUFF.12400	A04	2035678	2037766	2088	508.569	299.232	183.841	196.888	125.86	18.9639	3.13116	3.55375
CUFF.14349	A04	18050435	18051332	897	0.227181	0.124976	0.72372	0	0	0.495369	18.9644	5.31314
CUFF.13797	A04	14879108	14879900	792	0	0	0	0	0	0	110.602	0
CUFF.14358	A04	18097107	18097658	551	0	0	0	0	0	0	1155.41	0
CUFF.14559	A04	19056892	19058378	1486	0.870621	1.14942	0.0374223	0	0	0	0	0.226875
CUFF.12853	A04	7024534	7025404	870	0	0.42215	2.61967	0.682123	1.32741	0.704588	1.29535	3.29622
CUFF.14357	A04	18095570	18096403	833	0	0	0	0	0	0	7.75277	0
CUFF.13152	A04	9788112	9790312	2200	109.174	96.2725	86.2194	99.1967	103.138	84.2046	89.2434	58.6892
CUFF.14325	A04	17930648	17931045	397	1.24145	0	1.22087	0	0	0	18.5517	0
CUFF.13528	A04	12793513	12794461	948	0	0	0	0	0	1.8148	0	0
CUFF.13767	A04	14620582	14620966	384	0	0	0	0	0	0	6.79397	0
CUFF.12611	A04	4148342	4151044	2702	0.471171	0.510153	0.491313	0.325214	0.54722	0.503244	4.43121	1.68665
CUFF.12892	A04	7488226	7489207	981	0.441922	0.410024	1.1745	3.35709	1.94576	1.43565	13.1668	1.91284
CUFF.13764	A04	14609895	14612042	2147	0	0.315848	6.0533	36.3802	78.3608	18.5793	0.168977	0
CUFF.12996	A04	8469162	8469910	748	5.33737	8.57831	2.95445	4.27124	5.32883	0.470368	0.685943	8.26906
CUFF.12980	A04	8326823	8327928	1105	0.142776	0.072224	0.0701647	0.592932	0.309625	2.60396	0	7.15935
CUFF.12579	A04	3846963	3847551	588	1.73431	4.40281	0	0	0	2.46352	0	1.655
CUFF.14378	A04	18168299	18168638	339	0	0	0	0	0	0	74.8587	0
CUFF.12201	A04	531612	532629	1017	0.106716	0.631696	0	0	0	0	0	0.152924
CUFF.12721	A04	5469089	5469973	884	0	0	0.0617675	0.175781	0.0907193	2.18031	0	0
CUFF.13063	A04	9046610	9047250	640	23.2404	20.4025	23.0954	27.0092	34.7138	5.74585	21.8414	11.5589
CUFF.13980	A04	15869771	15872378	2607	6.83405	6.18438	4.59036	5.5311	4.34936	5.09648	6.4378	3.80768
CUFF.12242	A04	840685	841391	706	3.57418	6.39287	4.65658	1.47481	1.52577	0	0.554941	0
CUFF.13046	A04	8847504	8849228	1724	2.10944	0.99875	1.45288	2.46941	1.42746	3.30449	3.58135	1.85958
CUFF.13662	A04	13894721	13895911	1190	4.24816	2.48517	0	0	0.142004	0.108731	0	0.724743
CUFF.12193	A04	426716	427443	727	2.77873	6.12551	2.52242	0	1.43917	1.40149	0	124.802
CUFF.13810	A04	14936072	14936984	912	2.75407	5.1363	4.45239	3.81304	5.15748	4.43307	3.69768	1.57834
CUFF.14151	A04	16882967	16885257	2290	1.80153	0.646005	0.818062	0	0	0	5.59301	0
CUFF.15688	A05	6780448	6782517	2069	0.0944715	0.0671492	0.109588	0.19673	0.862956	0.610917	0.0751482	0
CUFF.14660	A05	335969	336738	769	1.99843	4.72895	2.83264	1.36855	1.45377	2.10796	0.76726	0
CUFF.16488	A05	17408444	17411783	3339	1.82122	2.54962	0.61689	0	0.222459	0.333607	0.247019	0.726362
CUFF.16301	A05	14695815	14705550	9735	16.7835	16.0216	49.6581	44.1785	42.7569	60.307	79.4801	25.2291
CUFF.15267	A05	3792216	3794511	2295	0.168738	0.517996	1.63936	1.34718	1.36547	1.00049	0.87281	1.93519
CUFF.14702	A05	575957	576224	267	0	0	0	0	0	0	0	25.2676
CUFF.17314	A05	22779554	22780338	784	0	0	0.767422	4.23947	2.88597	1.09131	0.532126	0
CUFF.16801	A05	19775706	19778173	2467	14.5005	16.7069	19.0691	6.9536	5.96878	22.6613	6.89787	7.33637
CUFF.16844	A05	20066287	20066846	559	0.472419	0.255873	0.492816	0.652139	1.82977	0	0	0
CUFF.17104	A05	21729473	21731084	1611	21.7049	23.7637	7.21196	12.3764	12.5344	1.2091	2.97321	115.417
CUFF.15172	A05	3221602	3222674	1072	2.40299	2.85165	0.719089	0	0.421407	0.430549	0	2.00878
CUFF.16000	A05	10407157	10407528	371	1.88241	0.929128	0.86951	3.22553	4.44134	4.97072	5.79461	33.6454
CUFF.15567	A05	5802510	5802903	393	0.421645	0	0.250239	2.31534	1.52233	7.58858	1.30285	23.5199
CUFF.17662	A05	24299317	24300107	790	0	0	0.216532	0	0	0	6.47617	0
CUFF.16518	A05	17584578	17586677	2099	7.84371	6.00236	7.96142	8.37179	9.15743	10.0697	10.1793	8.00686
CUFF.16155	A05	12352021	12353459	1438	0.167109	1.22705	0.343745	0.579262	1.51242	0.452717	0.399808	0.594901
CUFF.14923	A05	1722568	1723109	541	0	0.649417	2.26115	0.497522	0	0	1.12301	0
CUFF.15951	A05	9353871	9355074	1203	0	0.123315	2.97587	0.632182	0.352695	0.489167	9.33464	0.3278
CUFF.16426	A05	16805014	16805413	399	0	0	0	0	0	0	41.12	0
CUFF.15927	A05	8939567	8939955	388	0	0	0	0	0	0	9778.35	0
CUFF.16176	A05	12695317	12698229	2912	2.02794	2.12001	1.39428	0.957285	1.29478	1.9e-05	0.966518	0
CUFF.16804	A05	19833829	19835127	1298	0.571183	0.679736	0.330993	0.94964	0.0809265	0.859075	0.90389	2.7828
CUFF.14642	A05	244626	247562	2936	0	0	0	0	0	0	2.07544	0
CUFF.17674	A05	24345817	24347890	2073	8.61415	10.7756	0.488421	1.26655	1.11516	1.0946	9.98163	10.6522
CUFF.16940	A05	20675257	20676067	810	0.735926	0.401356	0.514871	0.677075	1.33951	0.523771	0.384216	4.91723
CUFF.17361	A05	22979833	22980121	288	1.67479	2.48949	0.718763	5.67775	0	22.6074	8.77507	7.16861
CUFF.15554	A05	5781615	5781924	309	0.699472	1.16494	1.04603	0.95237	1.67737	4.38571	23.276	0
CUFF.16094	A05	11577567	11578286	719	0	0	0.132966	0	0	0	7.89744	0
CUFF.15188	A05	3269917	3270342	425	2.56358	3.29937	3.13131	2.01434	0.945038	0.388732	0	4.19183
CUFF.16468	A05	17269608	17270093	485	0.293814	1.83015	0.636985	0	0.952365	0	0.458448	0.841113
CUFF.16112	A05	11862717	11864982	2265	5.38216	5.13502	6.82739	12.0797	9.82225	4.66162	3.76021	12.4743
CUFF.16485	A05	17415782	17417467	1685	14.9437	12.6335	13.1627	13.0851	11.65	12.9667	21.1124	7.82022
CUFF.16582	A05	18144112	18144517	405	1.99502	0.246406	3.26038	2.19249	0.706053	2.96008	3.0876	0.570766
CUFF.16780	A05	19652011	19652936	925	0.361361	0	0.18185	0	0	4.83719	0	0
CUFF.16125	A05	11986630	11988242	1612	2.39904	1.63796	1.66827	1.10643	1.4046	3.08598	2.26967	6.87344
CUFF.17622	A05	24129695	24129978	283	1.75728	16.6167	9.46879	2.38009	4.00803	0.910611	0	0
CUFF.16274	A05	14655595	14656040	445	0	0.842076	0	0	0	0	0	12.3729
CUFF.15644	A05	6398528	6398813	285	6.03164	3.53366	7.59357	11.6763	8.94418	7.14972	10.3007	8.60452
CUFF.15409	A05	4772870	4773694	824	0	0	0	0	0	2.38258	0.219185	0.795306
CUFF.16283	A05	14797824	14799177	1353	7.07774	2.98101	3.34999	2.34215	2.13015	3.95957	5.09727	5.95145
CUFF.15884	A05	8359218	8360129	911	8.52513	5.414	4.41783	4.91908	4.18835	12.2288	16.3186	32.9324
CUFF.15318	A05	4091159	4091247	88	0	42611.6	27741.6	0	344148	0	0	0
CUFF.15050	A05	2448997	2450006	1009	0	0	0	0	0	0	62.2447	0
CUFF.17504	A05	23528124	23529058	934	0.230113	0.372187	0	0	0	0.737524	4.69098	1.64752
CUFF.17579	A05	23933683	23934156	473	0	0.174899	0	0	0	0	0.953749	6.56761
CUFF.16857	A05	20127123	20128701	1578	6.44827	7.3109	10.7392	3.27782	5.72273	0.756304	2.7388	24.8916
CUFF.15446	A05	4995208	4995885	677	5.03863	7.85279	4.43528	2.23945	4.00904	1.34899	4.53277	4.12408
CUFF.15995	A05	10289626	10291242	1616	0	0	2.21127	0.66032	0.232703	0.341066	0	0
CUFF.17133	A05	21837969	21838494	525	1055.95	293.76	388.851	674.517	263.841	119.123	319.663	254.486
CUFF.15029	A05	2356673	2357086	413	0	0	0	0	0	42.5651	0	0
CUFF.16767	A05	19551635	19553323	1688	2.392	2.6208	2.10471	2.65084	2.46358	4.49483	2.6486	2.43424
CUFF.16655	A05	18753607	18753844	237	0	0	0	0	0	0	54.5835	0
CUFF.15353	A05	4264646	4267424	2778	5.25299	6.31831	4.60994	5.23013	4.43358	8.61133	7.3521	4.17415
CUFF.15915	A05	8907591	8908377	786	2.57003	1.05689	0	0	0	0	0	8.81745
CUFF.16884	A05	20358300	20359171	871	0.307197	0.156596	0.455954	1.06279	1.23088	0.3294	1.45388	0.440089
CUFF.16637	A05	18652878	18653910	1032	3.94904	9.93816	13.7414	3.58892	6.77227	4.82382	4.99322	0.940074
CUFF.17084	A05	21557614	21557816	202	12.8347	1281.47	960.817	143.857	6643.46	15.5085	30.9154	18.1262
CUFF.17824	A05	25041298	25042109	811	0	0.0715928	0.695585	0	0	0	0	0
CUFF.15696	A05	6887573	6888249	676	0.973202	0.397463	0.382486	2.68629	0.757996	0.779299	0.38113	5.92211
CUFF.15168	A05	3148196	3148860	664	0.1848	0	0	0	0	0	0	6.35263
CUFF.15012	A05	2244452	2244845	393	1.68658	3.7179	0.250239	1.15767	0.380582	0.446387	2.60569	4.8246
CUFF.16443	A05	17000773	17014123	13350	0	0	3.19715	0	101.657	0	0	0
CUFF.17251	A05	22401321	22402244	923	0	0	0.384544	0	0.142077	3.25263	2.98754	0
CUFF.16340	A05	15831006	15832208	1202	0	0	0	0	0	0	2.49556	0.411741
CUFF.15356	A05	4350002	4352590	2588	0	0	0	0	0	0	24.7335	0
CUFF.17736	A05	24681359	24682132	773	3.63535	2.34575	1.2363	0	0.152448	0	3.80884	0
CUFF.16391	A05	16524665	16526083	1418	5.76848	6.77431	7.91051	6.00172	7.64079	8.84881	7.67071	26.871
CUFF.17263	A05	22484073	22484474	401	9.34434	4.29211	3.33754	5.02192	2.5323	6.02599	8.16948	20.9212
CUFF.15657	A05	6502441	6503464	1023	0.505269	1.03033	4.15651	0	0.492752	2.6641	3.87809	3.61166
CUFF.16300	A05	15188097	15195248	7151	0	0.246631	0.237679	0.316091	0	1.22296	16.5151	0
CUFF.15913	A05	8760002	8760411	409	0.391987	0.240619	0.910488	2.69298	1.37883	3.74013	6.0699	3.92526
CUFF.15787	A05	7712355	7713199	844	1.07668	1.01534	0	0	0	0.144445	0	0
CUFF.17457	A05	23344475	23345726	1251	1513.01	194.294	232.907	989.796	147.472	235.866	612.552	494.228
CUFF.14701	A05	565986	567490	1504	10.3822	10.944	5.82449	21.9812	13.41	2.97618	2.56999	9.75981
CUFF.16217	A05	13381315	13381977	662	0	0	0	0	0	0	7.69475	0
CUFF.16316	A05	15485663	15486641	978	3.5317	1.04911	0.59836	1.45747	0.300454	1.12532	6.0338	4.0427
CUFF.17131	A05	21828207	21828953	746	0	0.119981	0	0.308909	0	0.239036	0.350965	10.794
CUFF.16412	A05	16749184	16749757	573	1.45605	0	5.59284	0.99041	0	0	0	2.07881
CUFF.17722	A05	24605804	24606194	390	0	0	0	0	0	0	12.181	0
CUFF.16939	A05	20674410	20675027	617	1.07771	0	0.350302	0.737173	1.0861	3.97141	4.95033	10.0126
CUFF.16528	A05	17771615	17771914	299	15.1801	11.5402	0	0	0	0	0	3.25029
CUFF.15999	A05	10354675	10355283	608	0.262653	0.14516	0	0	0.207663	3.08187	0.410824	0.376025
CUFF.16194	A05	13029375	13043302	13927	0.638309	2.61048	0.0684923	0.193328	0.10072	0	0	0.200071
CUFF.16506	A05	17578980	17579920	940	0.2351	0.175266	0.170641	6.51392	5.25847	0.505059	7.43892	0
CUFF.16156	A05	12352021	12353459	1438	4.06825	0.315397	0.20404	3.29999	0	5.00719	17.2907	16.9241
CUFF.17668	A05	24343065	24344100	1035	3.04358	0.767404	0.881416	1.14921	1.39565	0.593809	0	0.39642
CUFF.16497	A05	17487777	17489043	1266	1.15098	0.917257	0.934625	1.36817	1.53797	1.32687	1.30431	2.12092
CUFF.16843	A05	20040366	20045034	4668	22.509	35.7931	43.5462	25.4997	37.6981	30.9982	18.1447	24.3295
CUFF.16529	A05	17673480	17674756	1276	42.9605	42.5475	12.1884	11.0258	14.8807	28.3835	113.399	36.2327
CUFF.15981	A05	9946337	9947263	926	0	0	0	0	0	0	2.65212	0
CUFF.15221	A05	3502869	3503638	769	0	0	0	0	0	0	0	3.04395
CUFF.17534	A05	23682935	23683242	307	0	0	0	0	0	0	10141	0
CUFF.15928	A05	9056531	9056808	277	0	0	0	0	0	0	597.468	0
CUFF.16484	A05	17422653	17423511	858	0	0	0	0	0	0	3.95737	0.188841
CUFF.16131	A05	12035776	12037152	1376	2.81449	2.02508	2.37961	4.43512	3.21243	7.19467	7.0288	7.84011
CUFF.15095	A05	2637595	2644396	6801	12.3164	10.396	6.96549	9.37921	10.4315	11.8035	1280.33	51.6091
CUFF.16805	A05	19832783	19833196	413	0	0	0	0	0	0	25.6629	0
CUFF.15187	A05	3268600	3269170	570	1.37712	1.60794	0.476766	0.950697	3.00711	0.245215	1.79966	1.97194
CUFF.16491	A05	17430499	17430866	367	0	0	0	0	0	1.0151	7.39372	0
CUFF.16434	A05	16990877	16991522	645	0.638096	0.921701	0.879686	0.878662	0.263866	2.37589	8.44635	6.39249
CUFF.16216	A05	13377265	13377470	205	0	0	0	0	0	58.844	0	0
CUFF.17552	A05	23738982	23739458	476	9.08385	1.20882	0	0	0	30.3029	27.3835	1.73355
CUFF.15737	A05	7322688	7323445	757	2.30765	2.49753	2.74702	0.453807	1.37515	1.40212	0	2.83063
CUFF.17031	A05	21250658	21251590	932	0	0	2.25872	0.51524	0.417109	0	0	0.80071
CUFF.16761	A05	19550652	19551419	767	2.32528	2.7855	2.78719	2.72072	1.99087	3.83126	3.66102	2.56205
CUFF.16337	A05	15795220	15796984	1764	0.480476	0.143517	2.49896	4.7508	3.73011	5.11057	0.477262	3.01315
CUFF.17165	A05	21994774	21995771	997	3.03601	2.03651	1.20191	1.03162	0.978845	4.74585	12.5721	15.168
CUFF.16241	A05	13990643	13990842	199	0	0	0	0	0	0	80.9008	6.99433
CUFF.15914	A05	8826045	8827418	1373	1.6101	0.936176	0.838093	0.669913	0.501422	4.24476	6.64244	6.6922
CUFF.16310	A05	15436940	15437804	864	0.261282	0.131047	0.700953	1.26639	1.12349	0.140238	1.03235	0.93591
CUFF.16514	A05	17637469	17646908	9439	0	0.0557201	0	0.155885	0	0	0	2.9019
CUFF.16038	A05	10830123	10832658	2535	2.05608	2.07281	2.77603	3.24688	3.74709	3.65109	2.75946	6.93544
CUFF.16811	A05	19856294	19857602	1308	10.5579	6.27368	5.42514	13.4645	7.27041	2.65191	1.04006	1.18157
CUFF.14918	A05	1691688	1692481	793	1.16649	1.99579	0.287165	0.605484	0.845057	1.25127	1.38102	3.34237
CUFF.16060	A05	11128288	11128928	640	0	0	0.888565	2.68793	4.23336	1.24873	0.305813	1.11413
CUFF.16089	A05	11491934	11492622	688	8.62607	6.74853	0	0.243452	0.260716	0	0	36.3114
CUFF.16809	A05	19809444	19811671	2227	3.59525	4.51191	5.04634	1.10198	1.35801	2.36525	9.87998	2.74428
CUFF.17288	A05	22655362	22656472	1110	0	0	1.25372	0.144778	0.367504	0.561401	0.330885	0.149701
CUFF.16481	A05	17401069	17402185	1116	14.1207	18.0263	16.2167	7.93584	14.2757	3.59073	7.5605	8.34066
CUFF.17221	A05	22256202	22257526	1324	0	0	0	0	0.267485	1.37216	1.5063	6.46172
CUFF.15511	A05	5476315	5476765	450	0	0	0	0	0	0	0	7.60446
CUFF.15218	A05	3502312	3502684	372	0	0.922161	0	0	0	0	0	6.69385
CUFF.17761	A05	24786268	24787180	912	15.3968	15.6565	5.38518	12.0225	11.5449	20.0717	18.7845	56.65
CUFF.15118	A05	2812588	2812822	234	6.79212	29.9708	78.1906	13.4775	43.0613	20.3503	9.5548	24.1049
CUFF.17575	A05	23915461	23915573	112	320.649	1616.91	1065.12	76835.3	11322.5	1151.22	5466.55	5983.65
CUFF.15771	A05	7646348	7649871	3523	18.4651	10.2903	0	0	0	0	0	54.022
CUFF.16842	A05	20067810	20069239	1429	0.0714701	0.550704	0.0336386	0.198297	0.196627	0	0	0.102439
CUFF.16218	A05	13512812	13513219	407	0	0	0	0	0	223.729	0	5.43538
CUFF.17113	A05	21750754	21755587	4833	3.36236	1.36342	0.930303	0.00119277	0.160834	1.15257	0.996677	3.49965
CUFF.16334	A05	15662716	15664322	1606	1.64231	1.53365	0.975986	1.43829	0.595081	1.66108	0.959609	0.73112
CUFF.16079	A05	11313564	11314128	564	84.4843	282.566	0	0	0	0	0	0
CUFF.15478	A05	5202328	5204379	2051	1.17542	0.930883	1.6574	0.67148	0.712205	1.56327	1.20789	0.891934
CUFF.15583	A05	5870736	5872935	2199	5.24364	3.22537	2.74227	3.92405	2.0102	5.60633	6.60551	11.6725
CUFF.14743	A05	807778	808557	779	3.99758	3.57048	0.229548	1.84023	2.21255	4.27246	3.48479	2.2262
CUFF.16730	A05	19319000	19321113	2113	0	1.76695	0.989554	0	0	0	0	0
CUFF.17633	A05	24175267	24177436	2169	2.06399	3.41019	4.57814	3.8926	3.7506	5.20156	4.38106	1.81386
CUFF.16752	A05	19485602	19489753	4151	5.83473	6.72192	9.88403	20.7445	20.7377	10.7876	12.452	16.7284
CUFF.16806	A05	19806351	19808785	2434	1.75869	2.12813	5.26106	1.66763	1.44701	1.94212	3.95942	0.307463
CUFF.15966	A05	9404696	9408025	3329	0.171843	0.0546503	0.0534736	0.874483	0.429255	0	0.45529	4.18756
CUFF.16444	A05	17000773	17014123	13350	0	0	0	2.81626	1.93762	0	0.582832	0
CUFF.15691	A05	6806127	6807161	1034	0.94129	0.618191	0.100423	1.44947	0.44156	0.562057	2.15326	0
CUFF.16236	A05	13815091	13816275	1184	0	0	0	0	0	0	24.1704	0
CUFF.16290	A05	15176642	15177241	599	1.06788	3.75307	0.6586	0.295025	0.325246	0.228354	0.335346	0
CUFF.17291	A05	22661252	22661884	632	8.78089	13.2285	33.4504	21.7663	24.5784	10.3959	35.2653	6.275
CUFF.15807	A05	7838201	7838747	546	0	0	0.641539	0	2.47955	2.0894	1.53273	1.75134
CUFF.16201	A05	13212729	13215242	2513	2.39031	1.66781	2.26641	1.69641	0.902082	4.01388	2.629	4.12648
CUFF.15269	A05	3794692	3797735	3043	0.124629	0.32139	2.00515	1.38484	1.6686	1.44509	0.744481	1.2954
CUFF.17721	A05	24603205	24603492	287	0	0	0	0	0	0	340.138	0
CUFF.16092	A05	11532924	11533559	635	5.30871	15.9229	3.99821	0.27174	2.21735	0.210395	0	3.09761
CUFF.16941	A05	20679688	20681247	1559	0.711974	0.682655	0.0303426	0	0	0	1.43961	0
CUFF.15982	A05	9970380	9970630	250	2.60341	50.6732	28.7521	17.416	123.371	0	5.65037	0
CUFF.17248	A05	22402808	22403596	788	0	0	0	0	0	1.84234	4.8762	0
CUFF.16341	A05	15849494	15850750	1256	1.92729	1.43393	1.35538	0.763441	0.896103	2.07274	3.78281	1.05222
CUFF.14735	A05	767463	768470	1007	0	0	0	0	0	0	0	2.73467
CUFF.15998	A05	10369009	10369819	810	0	0	0	0	0	0	8.33169	0
CUFF.16486	A05	17412460	17413960	1500	4.70145	7.80389	9.34953	2.58487	5.99261	5.19763	1.4691	7.22146
CUFF.16937	A05	20654440	20654924	484	12.4961	3.6772	5.66228	9.36905	1.31677	4.41873	17.6091	6.5009
CUFF.14900	A05	1649082	1649441	359	0.502422	1.70294	4.44101	1.37615	7.8182	1.05978	0.771417	1.43655
CUFF.14703	A05	572416	572938	522	5.62843	2.08754	0.396942	2.41963	0.597837	0	0	0
CUFF.16366	A05	16268558	16269434	876	1.47013	2.01396	1.08656	0.610454	0.21319	0.473066	1.62432	1.47433
CUFF.15793	A05	7812635	7813420	785	0.295489	0.825008	0	0	0	0	0	1.05833
CUFF.15241	A05	3710965	3712264	1299	0.555101	0.28001	1.42864	2.68981	1.70052	0.446734	0.657555	0.397653
CUFF.16612	A05	18363348	18364615	1267	3.85964	3.13816	2.33143	6.83162	3.58397	10.5283	5.06044	12.346
CUFF.17591	A05	24034152	24034539	387	0	0	0	0	0	0	400.531	0
CUFF.15909	A05	8697414	8697855	441	0.343642	1.41794	0.192774	0.945699	0	0.7303	1.06825	11.3098
CUFF.17685	A05	24404768	24407593	2825	0.543215	0.250857	0	0	0	4.65386	0.595238	2.77489
CUFF.15967	A05	9637259	9637531	272	0	0	0	0	0	0	14.5906	0
CUFF.15375	A05	4549958	4550856	898	3.31952	2.49906	0	0.25497	0	0.987272	2.0316	3.69804
CUFF.16122	A05	11958558	11958758	200	9.39017	0	167.551	0	0	4.21249	61.0918	0
CUFF.15590	A05	6061010	6061834	824	0.416326	1.75006	0	0	0	0.148911	0	0.198827
CUFF.15424	A05	4881509	4883398	1889	1.04431	1.43983	0.534574	0.942226	1.24071	0.506368	0	0.224549
CUFF.17088	A05	21618883	21619818	935	0	0	3.22451	0	0	0	0.212638	0
CUFF.15399	A05	4616709	4618123	1414	813.169	545.605	6.79305	5.49751	6.40697	7.41726	0	139.455
CUFF.17240	A05	22365297	22366880	1583	6.99319	9.03753	5.21437	4.06624	4.03574	6.00286	11.0443	36.6704
CUFF.16312	A05	15406613	15413536	6923	1.46771	2.30812	0	0	0.106401	15.1134	25.2518	1.26164
CUFF.16886	A05	20389114	20389316	202	0	0	0	0	0	42.6483	0	0
CUFF.15362	A05	4453567	4453979	412	5.41638	5.67491	12.5344	4.78499	14.2263	1.64104	4.19527	1.66041
CUFF.16921	A05	20539656	20540696	1040	0	0	0.75115	3.08503	1.66448	0.398174	0.585228	0
CUFF.16168	A05	12688133	12689271	1138	1.2118	1.04783	0.711137	0	0.455531	0.300729	0	0.267178
CUFF.16909	A05	20437130	20438366	1236	1.7767	2.49934	1.95116	2.76034	1.53176	9.73171	16.727	4.77043
CUFF.17738	A05	24684824	24686132	1308	4.82799	6.59003	0	0	0	0	0	10.2094
CUFF.14671	A05	337014	341964	4950	3.34722	4.1196	2.96229	0.655337	0.908965	0	0.735556	0
CUFF.16223	A05	13663268	13663552	284	0	0	1.54785	1.17873	0	0	24.6873	1.24115
CUFF.15106	A05	2694509	2696192	1683	0.314714	0.934322	0.76638	0.174682	0.0860837	0.338935	0.200024	0.360886
CUFF.16206	A05	13265363	13266833	1470	4.42795	2.90104	3.41078	9.47548	5.49495	6.33655	3.18007	3.26823
CUFF.17010	A05	21155841	21156767	926	0	0	0	0	0	12.4767	0	0
CUFF.14716	A05	620960	622893	1933	3.36242	2.24815	1.33326	0.637795	0.561257	0.529252	2.52977	3.0464
CUFF.16822	A05	19913641	19916314	2673	28.5595	38.8242	32.3468	23.6733	24.663	30.9432	43.493	32.8333
CUFF.15101	A05	2746042	2746261	219	0	0	0	0	0	2.30385	31.9116	0
CUFF.15898	A05	8637517	8637842	325	0	0.474642	0	0	0	0	19.8574	0
CUFF.15879	A05	8368947	8369945	998	0	0	0.0913374	0	0	0	3.99799	0
CUFF.15408	A05	4739650	4740726	1076	2.39224	5.72499	1.52678	3.17771	3.98422	7.07244	6.94843	7.285
CUFF.16078	A05	11310422	11310832	410	35.9443	68.8963	0	0	0	0	0	1.93711
CUFF.14766	A05	888381	892007	3626	0.359989	0.422028	0	0	0.290028	21.8266	4.37997	1.83605
CUFF.17681	A05	24408903	24409250	347	0	0	0	0	0	5.67344	0.825055	0.770199
CUFF.15997	A05	10367983	10368624	641	0	0	0	0	0	0	1714.02	0
CUFF.16526	A05	17748848	17750055	1207	0	0	0	0	0	0	8.64033	0
CUFF.16700	A05	19082643	19083702	1059	9.68725	6.16054	3.83214	4.79973	2.99534	10.4803	7.90168	10.8957
CUFF.15159	A05	3126183	3127149	966	2.71168	3.49358	4.53068	6.97415	8.9667	3.32695	19.7979	8.32567
CUFF.15647	A05	6496502	6497053	551	2.41325	2.36186	0.884071	0	0.563025	0	0	0
CUFF.14670	A05	337014	341964	4950	1.83616	4.08169	1.54949	0.316899	1.41511	0.980862	0	0.328657
CUFF.17082	A05	21563095	21564479	1384	1.26046	1.93166	0.244671	0.308552	0.408715	2.87309	0.706239	6.26999
CUFF.15549	A05	5700500	5700891	391	9.79044	1.0762	0	0	0.385598	3.60451	0.657438	4.87056
CUFF.16289	A05	15172539	15172973	434	0.70634	3.14734	0.997267	0.485822	1.80272	1.50042	0	0.505338
CUFF.15852	A05	8194111	8194502	391	0	0	0	0	0	21.2379	13.8797	0
CUFF.16533	A05	17597120	17599128	2008	2.01293	2.15926	3.68342	3.70174	2.37259	4.7974	2.78721	1.96023
CUFF.17762	A05	24786268	24787180	912	1.45768	13.1061	4.63942	0	4.33529	0	0	0
CUFF.16053	A05	11018499	11019210	711	0	0	0	0.465858	0.248	7.7588	0	0
CUFF.16613	A05	18402692	18403104	412	0	0	0	0	0	0	274.491	0
CUFF.17611	A05	24089520	24089784	264	0	0	0	0	0	1.10993	17.4822	0
CUFF.15984	A05	9981858	9982472	614	0	0	0	0	0	5.84953	0	0
CUFF.17249	A05	22410809	22411225	416	3.80284	30.508	36.7858	1.0454	11.2558	7.66432	2.3576	1.08809
CUFF.17274	A05	22537888	22539574	1686	9.84537	5.25402	2.71282	6.41614	4.01552	10.9904	8.35503	13.7323
CUFF.16410	A05	16666779	16667324	545	3.92494	8.29469	0.128718	0	0	0	0	0.702462
CUFF.16521	A05	17677335	17678311	976	0.707084	1.50083	0.277754	0.195771	0.510635	0.45518	0.22331	0
CUFF.16956	A05	20760739	20761309	570	0.918082	0.123688	0	0.316899	0.353778	0	0.719864	4.27254
CUFF.14599	A05	5	527	522	1.57129	2.31436	1.94498	0.36123	0	0	0	0
CUFF.16175	A05	12695317	12698229	2912	3.22403	2.92952	1.73478	0.419842	0.437071	0.768909	0.000343378	1.8609
CUFF.16219	A05	13451966	13452925	959	1.82971	1.7063	1.72703	0.389696	0.914352	1.51013	3.1117	1.00825
CUFF.16228	A05	13812999	13814530	1531	0	0	0	0	0	0	25.927	0
CUFF.16361	A05	16236072	16236371	299	2.27701	13.5767	0.600956	0	0	0	0	0
CUFF.17227	A05	22303675	22304604	929	0	0	0.751117	0.495708	0.339197	0.384337	0	2.05099
CUFF.15484	A05	5345016	5345373	357	0	0	0	0	0	0	10.9181	0
CUFF.16159	A05	12478313	12478628	315	16.0328	502.933	180.513	54.6245	731.39	6.29208	23.2956	40.0722
CUFF.15401	A05	4602888	4610166	7278	576.169	565.451	654.98	771.604	778.115	301.22	469.876	302.399
CUFF.16215	A05	13374231	13374467	236	3.27156	156.251	25.3441	0	0	0	0	2.32296
CUFF.15686	A05	6737479	6737919	440	0	0	0	0	0	0	19.1498	0
CUFF.15105	A05	2773231	2773692	461	134.629	100.538	74.4227	95.5843	90.3133	34.2196	158.561	44.2567
CUFF.16368	A05	16253007	16253947	940	0	0	0	0.162848	0.500807	11.7426	0	0
CUFF.14927	A05	1720120	1722204	2084	56.6987	38.7216	43.079	58.3284	48.4308	19.4682	44.7403	22.4469
CUFF.16355	A05	15935116	15935641	525	0.778783	0.286263	0.550019	0	0	3.60031	5.27977	1.48661
CUFF.17748	A05	24750102	24752500	2398	4.23511	3.02731	3.04944	1.40339	1.90224	5.37789	2.31001	3.08057
CUFF.15732	A05	7193022	7194537	1515	7.27171	6.01757	3.50582	4.33435	1.64553	11.877	44.6962	20.6359
CUFF.14715	A05	620960	622893	1933	1.46485	1.82181	0.822985	1.55538	0.642943	2.08263	0.343105	1.92231
CUFF.16846	A05	20111465	20111962	497	16.6756	24.1145	10.3384	3.11693	3.17805	1.2048	0	0
CUFF.15167	A05	3147114	3148056	942	0.117241	0	0.11344	0	0	0	0.370977	6.38385
CUFF.17094	A05	21556524	21556882	358	0	0	0	0	0	0	13.1855	0
CUFF.16019	A05	10620869	10628872	8003	13.6258	13.6423	5.94434	14.1832	14.3344	1.93423	0	0
CUFF.20463	A06	18565027	18566071	1044	0	0.152628	0.843079	0.859629	0.508751	0.333343	0.654922	0.29628
CUFF.18596	A06	4008812	4009425	613	2.2731	2.73686	1.3745	0.856531	2.03487	0.221017	1.29856	1.18377
CUFF.20983	A06	21799958	21801187	1229	1.95769	1.19976	0.848154	0.708189	0.354549	1.46512	2.02511	5.85546
CUFF.18964	A06	6072377	6073010	633	1.9749	0.311761	0.100454	2.18349	2.22862	64.0295	0.931445	0.282847
CUFF.20806	A06	20883226	20883976	750	0	0	0	0	0	2.52226	0	0.224685
CUFF.20609	A06	19506679	19507128	449	2.52635	3.77787	0	0	0	0	0.775619	0
CUFF.19381	A06	8983644	8984131	487	0	0	0	0	0	0	38.8709	0
CUFF.19877	A06	14383121	14384499	1378	0.191846	0.0939359	0.0916234	0	0	0	1.06412	7.9731
CUFF.19603	A06	10793608	10794033	425	0	2.41953	0	0	0	0	0	0
CUFF.20582	A06	19261300	19263026	1726	0.230905	1.01918	0.377305	0.0801151	0	0.310923	0.183522	1.40669
CUFF.18247	A06	2137007	2139356	2349	0	0	0	0	0	0	23.9469	0
CUFF.19537	A06	10263799	10264646	847	0.267957	0.13471	0.196455	0	0	0	6.77406	1.34372
CUFF.18033	A06	893673	894642	969	8.02059	5.72388	1.4507	0.472068	1.00695	2.55969	3.4951	0.244448
CUFF.19493	A06	9928154	9928268	114	869.476	15923.7	10493.5	3002.32	0	0	0	4051.54
CUFF.20679	A06	20125491	20182193	56702	1.41623	1.64284	1.25669	0.326985	0.25148	1.01411	0.186705	0.169107
CUFF.19264	A06	8093407	8094533	1126	0	0	0	0	0	1.99056	14.2976	0
CUFF.20320	A06	17525774	17526575	801	0	0	0.1658	0	0	245.178	0	0.869724
CUFF.19683	A06	11839629	11839957	328	3.04375	6.42203	4.19592	34.0738	27.6893	3.83304	38.012	9.56716
CUFF.21009	A06	22023610	22024253	643	11.3994	10.1349	21.9539	39.2572	33.4703	3.92884	15.4966	39.2949
CUFF.19608	A06	10858895	10861149	2254	1.90926	1.08273	0	0	0.0910017	0	0	0.364751
CUFF.18268	A06	2253791	2254133	342	0.555645	0.396602	0.366218	0	0	0.58456	13.5947	0
CUFF.20886	A06	21342398	21343608	1210	0.535085	0.327664	0.205177	0.635887	0	0	0	2.02935
CUFF.19114	A06	6980316	6981396	1080	0	0	0.664817	1.51303	3.75657	0	0	0
CUFF.21142	A06	22818203	22820785	2582	0.513019	1.56455	0.152855	0.214038	0	0.384206	0	0
CUFF.20605	A06	19394155	19394850	695	0	0.218949	0	0	0	0.442035	7.1421	6.80667
CUFF.21027	A06	22178288	22178650	362	0	8.35696	130.647	36.1447	499.304	1.06104	661.806	2.93851
CUFF.21040	A06	22212282	22212641	359	4.01938	1.70294	1.90329	2.75229	0.488638	2.11955	14.6569	0
CUFF.21060	A06	22352605	22353275	670	1.75396	7.11955	1.59559	0	0	0	6.27615	7.89879
CUFF.19282	A06	8281291	8281917	626	0.200601	1.16379	0	0	0	0.429229	0	0
CUFF.19949	A06	14957626	14966698	9072	0	0.1379	1.25558	0	0	1.11193	0	0
CUFF.21143	A06	22818203	22820785	2582	17.8771	16.4531	4.03571	0.691738	0.701168	1.49189	0.698286	2.05437
CUFF.20569	A06	19142575	19147900	5325	1.62936	2.93175	5.06696	2.55309	3.461	4.54625	2.70893	3.82733
CUFF.19126	A06	7021140	7022337	1197	1.39209	0.913153	0.273044	0.385454	0.200748	1.79248	5.71641	4.18839
CUFF.19060	A06	6597051	6598621	1570	0	0	0	0	0	0.14595	0	4.27441
CUFF.18628	A06	4132936	4133882	946	0	0.821487	1.84263	0.345136	0.587531	0.533923	0.391614	0
CUFF.19620	A06	10935527	10937185	1658	4.23914	2.74543	1.84434	13.1598	6.62175	4.16255	8.03494	9.64116
CUFF.19743	A06	12808100	12808869	769	1.32264	1.53384	0.910404	0.913335	1.18106	3.06302	1.7297	5.05076
CUFF.19489	A06	9900172	9900446	274	0	0	0	0	0	0	0	13.7453
CUFF.19699	A06	12011593	12012877	1284	0.0808704	0.274357	1.33967	0.112157	0.11196	0	0	0
CUFF.20258	A06	17085534	17086222	688	0	0.455982	0.441656	0.973807	0.130358	1.31994	0.55446	2.77379
CUFF.18859	A06	5512410	5515372	2962	29.2936	31.2248	3.81132	4.7128	3.73107	20.1111	14.9515	9.79314
CUFF.17889	A06	40899	42829	1930	3.10119	3.24105	2.47093	3.9946	3.05203	6.11987	3.86832	3.59826
CUFF.20099	A06	15850322	15850639	317	0.658173	1.04612	0.947686	0	0	2.06735	49.9322	0
CUFF.20481	A06	18661287	18661737	450	0	2.90905	6.46853	0.457154	9.16214	0	0	0
CUFF.19397	A06	9045317	9046569	1252	0	0	0	0	0	0	798.992	0
CUFF.18275	A06	2311588	2313766	2178	0	0	0	0	0	0	0	4.8397
CUFF.20308	A06	17420737	17423650	2913	2.19789	3.0934	4.04896	6.19123	5.80339	4.81713	1.85371	2.27966
CUFF.19734	A06	12648166	12648670	504	1.106	3.70708	0.148122	1.90614	3.31501	3.24221	4.75218	9.4996
CUFF.19824	A06	13756426	13758153	1727	1.0321	0.85321	0.720112	0.794409	0.731375	1.10876	0.362939	0.164325
CUFF.20058	A06	15611145	15612486	1341	0	0	3.23146	0.959907	3.29118	0.496542	2.19681	1.21231
CUFF.21022	A06	22155859	22156671	812	0.848501	1.21496	0.416631	0.391542	0.102127	0.910359	0	0
CUFF.18479	A06	3364759	3366034	1275	9.46673	13.5597	14.1557	8.32805	13.1677	25.3073	15.2612	22.7532
CUFF.20590	A06	19216038	19221409	5371	6.72097	3.74749	0.991102	1.20174	0.535367	0.349471	0.171625	2.64078
CUFF.20622	A06	19877653	19901197	23544	0	190.292	0	0	0	0	283.689	78.3367
CUFF.20814	A06	20884122	20884817	695	0	0	0	0	0	2.60419	0	0
CUFF.20049	A06	15396219	15419240	23021	10.6703	10.101	5.82699	11.7594	10.7178	12.6572	14.7338	10.9087
CUFF.19400	A06	9091964	9092476	512	0	0	0	0	0	0	2803.19	0
CUFF.19455	A06	9558377	9559855	1478	1.9875	1.85661	0.744761	0.458995	0.390057	0.474572	0.349571	0.316448
CUFF.19364	A06	8822483	8823210	727	0.32691	1.17476	1.46463	1.13065	0.959447	3.6789	1.03065	6.55621
CUFF.19652	A06	11333947	11334332	385	0	0	0	0	0	0	6.76171	0
CUFF.21385	A06	24233134	24234588	1454	0.175253	0	38.3936	68.649	88.9709	34.1215	0.694802	0.502335
CUFF.19573	A06	10553628	10556035	2407	0.921417	0.566814	0.0370222	0	0.0269775	0.0431925	0.127542	0.402023
CUFF.18545	A06	3732594	3732699	105	967.811	20317.3	31649.5	2563.48	5856.79	2636.33	64024.8	6785.93
CUFF.18634	A06	4237570	4237895	325	3.72887	1.89857	1.73247	0	1.36464	3.25905	24.5854	29.2993
CUFF.20755	A06	20636380	20637928	1548	183.733	234.898	150.748	87.2717	131.244	102.017	82.8184	261.673
CUFF.19715	A06	12523510	12524033	523	0	0	0	0	0	0.557098	5.71853	0.373826
CUFF.19251	A06	8032103	8032802	699	0.1723	0.979182	0.258749	0	0	0.184587	0	0
CUFF.21168	A06	22961623	22963352	1729	6.34396	3.98871	2.70606	4.38218	2.45374	4.53854	5.21665	3.01902
CUFF.21445	A06	24594647	24594977	330	0	0.897358	4.93241	6.56058	3.86848	1.89143	0	1.71614
CUFF.20404	A06	18072929	18074849	1920	48.8739	63.3781	19.3921	13.6682	17.7107	48.6861	39.9658	137.621
CUFF.19888	A06	14495488	14496108	620	0	0	0	0	0	0.276947	5.27977	0
CUFF.19759	A06	13015047	13015525	478	0	0	0	0	0	7.61324	0	0
CUFF.20508	A06	18774727	18776240	1513	0.462614	0.873727	14.4312	29.0607	28.5614	7.90729	2.1761	27.4906
CUFF.18389	A06	2950808	2951654	846	1.18105	1.79111	1.35524	1.63035	1.28084	2.77509	0	1.01466
CUFF.21443	A06	24565200	24565553	353	1.56001	5.01841	0.332939	0	0	0	0	2.97333
CUFF.20599	A06	19344554	19345073	519	7.66209	16.0815	3.22873	17.1275	23.0063	2.53628	0.826417	4.91725
CUFF.19434	A06	9459508	9460899	1391	1.17945	0.782191	0	0	0.0507788	0	0	1.37353
CUFF.18520	A06	3582234	3582735	501	0	0	0	0	0	0	5427.3	0
CUFF.19917	A06	14659155	14660687	1532	1.04828	0.867669	1.01416	2.65554	2.15328	2.05859	2.02073	1.64842
CUFF.21264	A06	23471158	23476629	5471	0	0	0	0	0	0	126.85	0
CUFF.21014	A06	22079969	22080439	470	0	0	0	0	0	11.8432	0	0
CUFF.18339	A06	2638525	2644285	5760	7.58694	7.10722	7.20083	4.25018	4.12038	6.94954	4.56764	3.68913
CUFF.20217	A06	16851906	16852785	879	0.580987	0	0	0	0	10.9889	1.77342	0
CUFF.20649	A06	20213494	20214652	1158	465.78	379.611	554.669	562.588	663.003	198.857	205.735	109.591
CUFF.20170	A06	16360356	16366775	6419	4.65025	0.400529	0	0	0	0	0	0
CUFF.18213	A06	1859487	1871044	11557	0	0	0.287037	0.261423	0.14139	5.66818	0.297506	0
CUFF.19113	A06	6901496	6902419	923	0.816271	0	0	0	0.364008	9.94428	0	1.1676
CUFF.20550	A06	19091624	19092048	424	0.367737	0	0	0	0	0.390307	1.14101	5.78749
CUFF.18830	A06	5430435	5431420	985	0.998697	1.59206	1.12308	1.53757	0.94116	0.596152	0.878241	4.13429
CUFF.19580	A06	10556505	10558354	1849	9.03609	9.0062	0.249	0.0742148	0.0726597	0.0576094	0.595147	1.30296
CUFF.20750	A06	20574228	20574960	732	0.16197	0	0	0	0	0	0	7.65684
CUFF.18627	A06	4132936	4133882	946	0.338424	0.397273	3.78399	0	0	1.42e-05	0	0
CUFF.19852	A06	13995977	13996433	456	0.974581	0.377163	0.359729	0	1.07981	0.691001	0	4.64909
CUFF.20583	A06	19312282	19312677	395	4.4778	1.31419	10.5042	2.02946	0	3.11278	0	2.13076
CUFF.19382	A06	8910437	8911218	781	1.05933	0.618438	1.66868	0.31689	2.65333	0.490431	0.888811	10.169
CUFF.20177	A06	16398385	16399281	896	362.242	112.113	71.0421	241.101	89.6372	1973.26	1815.21	1085.24
CUFF.20779	A06	20777393	20779157	1764	14.5841	11.0262	11.382	14.8012	12.8754	27.1169	14.3707	29.5173
CUFF.21150	A06	22902766	22904347	1581	0.948113	1.12504	0.206138	0.505858	0.401696	0	3.12638	2.61333
CUFF.17927	A06	244269	253315	9046	3.37072	4.14673	5.14495	3.76766	4.09534	4.82511	4.06876	3.99245
CUFF.20931	A06	21514175	21515754	1579	34.9616	49.0901	58.7677	18.6791	32.9139	23.1539	22.8071	6.58423
CUFF.19685	A06	11819622	11822250	2628	3.12832	2.55197	1.68017	1.0307	1.46767	1.34483	2.64152	2.22212
CUFF.20535	A06	18943597	18945890	2293	1.97735	1.15651	1.26661	1.40608	1.08903	6.29788	5.43909	2.90555
CUFF.18637	A06	4234868	4235255	387	91.9991	21.8282	63.9414	112.553	36.0394	12.8564	19.4245	62.0642
CUFF.19793	A06	13415745	13418009	2264	0.996766	0.880767	1.38365	0.690806	1.46787	1.82169	1.73711	3.14255
CUFF.18306	A06	2522462	2523718	1256	1.04839	1.11953	1.00102	1.45335	2.39879	5.84153	4.22939	6.14637
CUFF.18329	A06	2671951	2672556	605	0	0	0	0	0	0	0	13.5214
CUFF.20885	A06	21342398	21343608	1210	9.89157	9.81131	4.90898	8.64456	3.2583	3.40406	0	54.6841
CUFF.21042	A06	22230581	22231943	1362	5.25963	2.78338	2.42293	2.52347	1.98806	5.65401	7.21032	7.39238
CUFF.19517	A06	10038194	10038681	487	1.91778	2.80509	0	0	0	0	0	0
CUFF.20613	A06	19842223	19843665	1442	2.05126	0.987366	0	0.196256	0.0486253	5.40652	1.34785	1.31798
CUFF.17966	A06	555858	556624	766	1.06783	0.777037	0	0	0.111048	0	0	0
CUFF.19859	A06	14053327	14053658	331	0	0	0	0	0	0	0	17.8993
CUFF.20636	A06	20105687	20108523	2836	0	0	0	0	0	0	353.393	0
CUFF.19686	A06	11889614	11890231	617	1.28303	1.55275	0.406958	0	0.201928	0	0.803109	5.14332
CUFF.19536	A06	10267389	10267866	477	1.20708	2.06356	0	0	0	0	0.47057	1.29577
CUFF.21124	A06	22698038	22699002	964	6.26695	4.74503	0.93525	2.84166	3.30883	0	0	0.326552
CUFF.18281	A06	2331841	2332812	971	5.03387	5.22133	0.550837	2.61447	2.78636	14.4581	2.38762	12.6222
CUFF.19101	A06	6880806	6881319	513	0	0	0	0	0	0	7.56957	0.385086
CUFF.18098	A06	1258690	1259828	1138	0.731617	1.42836	13.3652	37.4276	47.9154	1.56679	1.4394	72.8306
CUFF.19398	A06	9089901	9090484	583	0	0	0	4.24357	0	18.7518	20027.7	4.722
CUFF.20786	A06	20825475	20826620	1145	10.6419	10.8042	9.83546	9.87862	8.00703	7.46384	5.86768	1.98928
CUFF.19487	A06	9899223	9899815	592	0.434436	1.50778	0.111903	0	0	0	0	1.24426
CUFF.18525	A06	3547081	3549973	2892	5.45119	4.80763	6.09547	5.08663	4.47601	7.37769	6.45522	7.41939
CUFF.19874	A06	14387434	14388244	810	4.25601	3.65763	0.696789	0.392783	0.307455	0	0.224013	0
CUFF.19283	A06	8218502	8228063	9561	0.869181	2.12826	0.49898	0	0.838995	0.466196	1.14345	0.622625
CUFF.18672	A06	4463912	4465028	1116	6.01082	3.92282	6.01293	7.53904	4.53622	3.8985	3.17541	12.8528
CUFF.19741	A06	12799858	12800143	285	0	0	0	0	0	9.83086	0	0
CUFF.18208	A06	1884142	1884694	552	0	0	2.51802	0	0.187075	0	0	0
CUFF.18388	A06	2928685	2928780	95	302576	1710000	928853	4610000	3340000	254349	793132	2360000
CUFF.18906	A06	5752382	5753118	736	0	0.0823922	0	0	0.117757	0.172364	1.01413	3.4553
CUFF.21518	A06	24948240	24948883	643	1.15926	1.52024	2.94025	0.267056	1.15914	1.24069	0.911566	2.49052
CUFF.20227	A06	16886481	16887179	698	0.690534	0.356841	1.55582	3.10391	3.06036	3.88378	2.17548	362.025
CUFF.20255	A06	17083686	17084336	650	4.78572	4.05549	0	0.878662	0	2.03647	0	3.65285
CUFF.19700	A06	12111832	12112231	399	1.64005	3.32315	0	0	0	0	0	0
CUFF.19458	A06	9623207	9626645	3438	0	0	1.11371	2.60012	2.29583	0.224267	11.0882	0
CUFF.19208	A06	7473668	7475029	1361	11.1092	20.4392	97.6303	426.858	632.52	9.84398	2.4624	152.43
CUFF.21532	A06	24918346	24925799	7453	0.4776	1.49615	1.77756	0.664942	0.859651	0.667096	0.254078	0.524586
CUFF.21160	A06	22988549	22989457	908	0	0	0	0.249831	0	0.967437	2.55987	6.72876
CUFF.19653	A06	11398425	11398831	406	0	0	0	0	0	0	0	13.6375
CUFF.20057	A06	15613178	15613614	436	0	0	4.54246	2.41022	2.08179	7.44412	14.697	0.501374
CUFF.20114	A06	15938495	15941499	3004	9.59448	13.9786	9.3491	8.84206	13.6737	9.02135	7.2811	24.2939
CUFF.20370	A06	17871580	17873390	1810	0.638841	0.459554	1.63744	1.199	1.04667	4.475	0	8.71698
CUFF.20621	A06	19877653	19901197	23544	0.161092	0.412791	0.320294	0.222877	0.471979	0.172673	9.90543	3.46154
CUFF.20002	A06	15254220	15255636	1416	0	0	1.78986	0	0.175188	0	0	0
CUFF.21140	A06	22778003	22780665	2662	5.45194	3.78265	2.6794	2.88648	1.49454	3.34343	2.60992	1.78248
CUFF.18942	A06	5911017	5911538	521	5.49827	1.82307	0	0.945699	2.90028	1.09545	0.534123	0
CUFF.19000	A06	6267499	6270005	2506	1.21056	0.990204	2.02477	1.24276	1.17847	2.30575	2.46073	2.19822
CUFF.20600	A06	19379902	19380758	856	3.6183	1.24623	0.172499	0.476606	0.636188	0.553762	2.17133	47.8807
CUFF.18065	A06	1074895	1075967	1072	0	0	0	0	0	0	5.52839	0
CUFF.19857	A06	14172141	14173400	1259	0	0.200772	5.17548	0.573767	0.974999	0.534181	0	0
CUFF.20178	A06	16399452	16401066	1614	308.379	299.516	160.203	140.935	165.231	1324.82	556.208	988.006
CUFF.19731	A06	12618031	12619489	1458	0	0	0	0	0	0.283364	5.84046	0
CUFF.19789	A06	13385264	13385874	610	2.48135	10.1424	0.509994	0	0.254676	0	0	0.887844
CUFF.20133	A06	16129340	16130050	710	0.337427	0.173877	1.01116	6.06756	1.61542	14.2813	0.265842	6.04188
CUFF.19675	A06	11725493	11726832	1339	1.53213	0.626248	0.665812	1.19134	0.227622	4.17645	5.01245	2.21256
CUFF.21531	A06	24918346	24925799	7453	2.36731	1.41381	0.597504	0.777566	0.802255	0.424168	0.874928	0.276156
CUFF.21163	A06	23002618	23002845	227	17.6306	98.606	231.007	838.578	1779.13	106.373	289.573	108.29
CUFF.20516	A06	18856990	18859040	2050	7.85857	8.27366	4.93194	5.32294	5.23979	5.23911	5.04485	4.55078
CUFF.20206	A06	16658868	16659936	1068	4.08809	1.77755	6.914	0.000950521	6.91917	5.54587	0.00488713	0
CUFF.19099	A06	6829014	6829329	315	0	0	0	0	0	0	460.7	0
CUFF.19684	A06	11838133	11839419	1286	0.968687	0.8215	1.48994	15.1139	4.74923	1.82411	4.61103	2.54531
CUFF.19640	A06	11171236	11174698	3462	0	0.908963	0.188621	0	0	0	0	0.694008
CUFF.19679	A06	11798328	11799472	1144	0.185268	0.543069	0.220768	0.128427	0.258577	0.199242	0.146843	0
CUFF.21007	A06	21986755	21987758	1003	0	0.190774	5.4439	9.50566	15.628	1.22816	5.42521	0
CUFF.19539	A06	10209517	10209824	307	0	1.19898	5.36943	0	0	0	0	0
CUFF.19739	A06	12755073	12756194	1121	0	0	0	0	0	0	4.80251	0
CUFF.21096	A06	22521985	22523038	1053	0	0	0	0	0	2.08948	0	0
CUFF.21490	A06	24737673	24740346	2673	2.86757	6.66813	0.767296	0	0.598592	0	0.875801	0
CUFF.18791	A06	5130593	5132649	2056	0.636883	2.00195	3.35202	1.07803	3.52044	4.95787	3.20887	21.5468
CUFF.19875	A06	14389089	14389981	892	0.125492	0.062715	0.122037	0	0.268822	0.134744	6.94448	0
CUFF.20421	A06	18191642	18198055	6413	1.72794	3.83877	3.42567	1.4725	2.16794	3.7728	2.79861	3.56407
CUFF.21030	A06	22131597	22132305	708	0.508063	0.611163	0.169236	0.702749	1.37273	31.5735	0.266838	2.18333
CUFF.19965	A06	15051724	15052505	781	0.18328	0	0	0	0	2.55122	1.15386	0
CUFF.19491	A06	9900501	9900754	253	0	0	0	0	0	0	3.62322	19.5257
CUFF.18681	A06	4480616	4481064	448	0	2.15368	0	0	1.1212	0	0	1.91536
CUFF.19577	A06	10520418	10521969	1551	2.52085	1.64727	2.0734	3.65271	3.3304	2.2028	1.57639	2.44386
CUFF.19948	A06	14895189	14896136	947	0	0	0.563463	0.631951	0.431047	0	0.709882	11.2036
CUFF.20963	A06	21674479	21675535	1056	2.14108	2.50645	2.39465	1.97836	1.43221	1.75355	0.646007	33.6049
CUFF.21361	A06	24085617	24086219	602	0.424103	3.27091	4.89942	1.17173	3.87065	0.680224	0.665987	8.5029
CUFF.20812	A06	20886151	20886921	770	0	0	0	0	0	1.78725	0.239059	0
CUFF.21135	A06	22781001	22781203	202	72.7297	2705.33	960.817	90.5764	4428.98	426.483	772.884	924.434
CUFF.19279	A06	8228638	8229063	425	0.639299	6.46981	0.452566	1.74397	2.14705	2.00983	3.88558	1.82644
CUFF.18322	A06	2615301	2615708	407	0	0	0	0	0	0.419187	4676.06	0
CUFF.20947	A06	21597046	21597414	368	0	0	0	0	0	0	8.09107	0
CUFF.19453	A06	9546234	9546888	654	0	0	0	0	0	0	6.66673	2.47057
CUFF.19690	A06	11849092	11851065	1973	3.92871	3.93191	3.09256	3.44599	2.87416	11.0861	3.37791	6.44112
CUFF.20243	A06	16988285	16989285	1000	0.274559	0.899275	0.201705	0.190067	0.296541	0	2.81903	4.13039
CUFF.20611	A06	19860339	19861142	803	0	0	0	0	0	4.15554	2.49159	0.20554
CUFF.19235	A06	7895550	7895813	263	0	0	16.8461	0	2.45086	0	0	0
CUFF.21447	A06	24595444	24595751	307	2.84248	8.39289	2.68472	3.86892	0	3.71109	2.14792	2.02933
CUFF.19296	A06	8366854	8367554	700	0.859838	1.15471	0	0	0	0	0	0
CUFF.19671	A06	11729248	11729519	271	0	0	0	0	0	0	510.418	0
CUFF.20113	A06	15938495	15941499	3004	6.55061	6.60835	3.57518	2.83155	3.14695	3.38685	3.18205	8.77806
CUFF.20207	A06	16658868	16659936	1068	6.92323	5.55408	6.69541	9.94478	0.783998	1.11827	4.01182	18.4471
CUFF.18639	A06	4252227	4252898	671	29.3273	23.0324	9.7259	7.55585	8.80702	0.39011	4.58754	118.454
CUFF.19227	A06	7853563	7853970	407	0.395464	5.35652	7.36713	0.543317	5.58108	0	0.612209	1.69714
CUFF.17915	A06	199712	199895	183	13.4106	0	0	0	0	11.975	194.399	0
CUFF.21081	A06	22461683	22462091	408	0	0	0	0.540946	0	15.0253	7.31506	9.57478
CUFF.21519	A06	24882694	24885522	2828	18.7843	11.8944	13.3487	25.0461	15.6169	19.6526	22.4316	11.8392
CUFF.18219	A06	1960923	1963812	2889	2.61694	2.73458	3.2001	1.78896	2.3319	2.86484	4.42199	2.65498
CUFF.20323	A06	17550649	17551705	1056	0.691869	0.625831	0.778368	3.34912	3.32813	11.1073	7.29183	16.4242
CUFF.19626	A06	11063698	11065669	1971	46.4781	29.1877	26.2758	32.3819	21.8734	37.4148	31.5405	52.7848
CUFF.18136	A06	1472929	1477079	4150	0	0	0	0	0	0	4.2354	0
CUFF.21227	A06	23304527	23304943	416	0	0	0	0	0	0	0	32.6428
CUFF.19669	A06	11711547	11712730	1183	0	0	0	0	0	2.5578	2.09201	0
CUFF.19735	A06	12707404	12708158	754	0	0	1.69747	1.07757	1.13638	12.6908	0.245659	0.446234
CUFF.20146	A06	16239357	16240490	1133	6.03952	3.59627	3.61072	3.48383	1.72286	11.4189	11.3559	13.188
CUFF.18078	A06	1115206	1115871	665	6.33884	2.0351	4.1556	9.11977	1.36954	16.5595	4.88925	6.87354
CUFF.17984	A06	415901	471768	55867	4.43975	6.55133	149.537	1.47541	2.34116	43.8305	4.10033	24.5982
CUFF.21256	A06	23530697	23531489	792	0.14605	0.296207	0	0	0	0	0	2.51088
CUFF.19552	A06	10448221	10448584	363	1.47405	0	0.615063	2.01939	0.472844	9.33261	0	2.10746
CUFF.21020	A06	22101039	22101604	565	0.930054	1.63259	0.846877	0	0	0	0	0
CUFF.19333	A06	8566229	8566663	434	0.993647	4.69031	1.24919	0.680519	0.480611	3.14473	0	18.4676
CUFF.20637	A06	20110326	20110858	532	0	0	0	0	0	0	508.573	0
CUFF.18539	A06	3655668	3661798	6130	0	0	0	0	0	3.82271	5.35365	0
CUFF.19200	A06	7614879	7615829	950	0.696123	1.84321	1.06567	0.321472	0.740638	0.498523	0	0.166248
CUFF.20809	A06	20940201	20941065	864	0.703554	0.835017	0.992355	0.967851	0	4.4838	1.63927	1.51005
CUFF.20301	A06	17436588	17439296	2708	0	0	2.56875	103.782	102.025	10.9209	0	0
CUFF.19681	A06	11805295	11806657	1362	0.377633	0.474138	0.142534	0	0.104181	0	0	0
CUFF.19313	A06	8476601	8476952	351	6.31366	2.18903	0.338532	0	0	0	0	0
CUFF.20226	A06	16883677	16884450	773	0.602968	0.383428	0.744466	1.66898	0.767141	0.161659	0.237861	2.80742
CUFF.19567	A06	10468777	10471268	2491	3.70822	2.53387	1.9427	1.89585	2.10081	17.894	4.53009	30.6626
CUFF.18989	A06	6196419	6198909	2490	10.077	7.93924	6.9669	5.3366	5.84902	5.10696	11.3196	13.0417
CUFF.18790	A06	5130593	5132649	2056	3.43837	4.55913	4.14324	3.32711	3.77749	3.32281	1.28011	16.2253
CUFF.18106	A06	1303441	1306603	3162	0.0932094	0.344745	0.00020938	1.57e-05	0.113818	0.280327	0	0.218641
CUFF.18231	A06	2080988	2081466	478	1.50376	2.22618	0	0	0.245073	0	0	0
CUFF.18719	A06	4731282	4731711	429	0.360306	0.215335	2.86322	0.495533	0.308371	0.76511	1.1186	2.06211
CUFF.21251	A06	23465449	23465746	297	0	0	0	0	0	0.804182	20.9081	0
CUFF.20392	A06	18025203	18025834	631	20.1799	12.4471	11.0362	17.0541	13.2547	15.3447	31.9846	32.8649
CUFF.20405	A06	18082251	18082864	613	0	0	0	0.383588	0	0.889684	0	8.76222
CUFF.19876	A06	14390104	14390707	603	0.961504	0.319361	0	0.658819	0	0	8.13309	0
CUFF.19835	A06	13853017	13853424	407	0	0	2.30223	1.62995	2.44172	0	0	1.69714
CUFF.19676	A06	11725493	11726832	1339	1.24773	1.11247	1.49953	0.819614	1.53817	1.09223	0	0.872625
CUFF.20240	A06	16993370	16993817	447	0	0	0	0	0	0.669944	14.5709	0
CUFF.18950	A06	6010718	6011981	1263	0	0	3.05508	0.618425	0.807351	1.82302	1.13156	0
CUFF.20615	A06	19961633	19962090	457	0.323681	1.12631	0.35813	1.33695	1.34357	4.47545	4.03102	12.0438
CUFF.19380	A06	8940462	8940998	536	16.5201	41.9078	63.2586	5.56799	46.9801	16.126	5.76717	6.75435
CUFF.19571	A06	10552560	10553034	474	1.52433	2.43818	0	0	0	0.324544	0	0
CUFF.20134	A06	16183555	16184288	733	0	0	0	0	0	0.693178	0	3.47408
CUFF.20085	A06	15827875	15828176	301	0	0	0	0	0	14.0075	0	0
CUFF.19001	A06	6253279	6256533	3254	2.22865	2.43093	2.70825	4.42961	3.14597	2.37864	5.63014	1.56487
CUFF.18027	A06	852971	855849	2878	9.64776	10.238	0	0	0	2.05093	0	0
CUFF.21575	A06	25159882	25162266	2384	8.9598	11.0771	7.92732	8.55496	8.04948	18.6394	19.2734	15.4422
CUFF.20856	A06	21111683	21115268	3585	8.37205	43.0997	44.3589	7.77344	37.8124	10.1575	0	8.61967
CUFF.19285	A06	8207145	8208794	1649	2.54273	2.1574	0.672607	0.452324	0.803742	1.40417	1.3465	2.61669
CUFF.20359	A06	17807200	17808068	868	0	0	0	0	0	2.92794	0	0
CUFF.18327	A06	2649119	2649942	823	4.65027	4.77217	0.120982	0	0	0	0	10.654
CUFF.19176	A06	7360947	7362798	1851	1.113	1.23181	1.20311	0.882094	0.659762	2.13876	1.00924	0.113943
CUFF.21126	A06	22708426	22708844	418	0	0	0	0	0	0	6.43017	0.539456
CUFF.21301	A06	23760597	23761028	431	0	0	0	0	0	0	547.172	0
CUFF.21273	A06	23576392	23586779	10387	0	0	1.98738	0.897753	0.813615	2.08047	0	0
CUFF.18722	A06	4765031	4765959	928	13.9745	8.02428	1.50439	0.330913	0.0849224	0	0	8.72838
CUFF.19034	A06	6450925	6452829	1904	1.85228	4.631	3.18502	0.88949	0.685887	4.75503	4.97745	5.30981
CUFF.21330	A06	23887905	23888313	408	0	0	0	0	0	7.0953	0	0
CUFF.18457	A06	3270725	3270979	254	0	2.60827	3.63987	26.3836	0	1.25442	0	1.75077
CUFF.18096	A06	1209403	1211035	1632	1.47522	1.32317	0	0	0	0	0	2.64322
CUFF.20145	A06	16239357	16240490	1133	1.42802	2.30727	1.45316	0.763748	0.911287	1.7542	0.486	2.46889
CUFF.20562	A06	19134145	19134253	108	0	49555.9	0	0	0	0	0	0
CUFF.20704	A06	20384874	20385314	440	0	0	0	0	0	0.36654	0	6.91083
CUFF.21489	A06	24737673	24740346	2673	5.5578	7.98186	6.09341	0.960841	0.792202	0.678234	0.273502	0
CUFF.19736	A06	12708266	12708639	373	0	0	10.8576	3.1923	6.56239	11.3158	0	0
CUFF.20933	A06	21577963	21578246	283	0.87864	1.8463	0	0	0	17.3016	0	1.25331
CUFF.19639	A06	11171236	11174698	3462	3.0286	1.60341	1.57843	0.607811	0.730397	2.76793	1.44097	1.43187
CUFF.18085	A06	1147892	1148715	823	0	0	0.477019	0	2.20444	0	0.658569	0
CUFF.18325	A06	2648080	2648573	493	4.46903	4.54459	0.715186	0	0	0	0.628422	0
CUFF.19401	A06	9085583	9086129	546	5.19467	6.54675	6.03372	11.9121	5.85864	8.46262	9.14873	6.93762
CUFF.19399	A06	9069735	9071099	1364	0	0	0	0	0	0	206.963	0
CUFF.20048	A06	15396219	15419240	23021	14.2157	13.9143	11.7991	23.0576	22.4712	28.4634	29.4617	19.7888
CUFF.19691	A06	11840126	11847038	6912	38.2823	39.8409	44.0373	202.956	144.582	23.5811	23.8359	30.6169
CUFF.19447	A06	9500878	9503165	2287	2.76646	2.12703	2.27751	2.25341	2.79125	3.88667	7.45528	2.15515
CUFF.19716	A06	12551331	12551830	499	0	0.314858	0	0	0.450511	0.299327	0	24.1224
CUFF.20461	A06	18478707	18479044	337	0	0	0	0	0	0	34.1563	0
CUFF.21177	A06	23117726	23118696	970	0	0	0	0	0	0	4.11608	0
CUFF.21109	A06	22631638	22632237	599	0	0	0	0	0	0	0	6.11709
CUFF.19085	A06	6718109	6719369	1260	2.52771	3.52851	1.74473	2.63729	2.2506	5.71623	5.41136	10.4782
CUFF.18107	A06	1303441	1306603	3162	1.37075	1.15709	0.332565	0.456497	0.282786	2.04171	2.1464	1.4251
CUFF.20377	A06	17945748	17947844	2096	1.25738	0.794076	0.1944	0	0	0	0	0
CUFF.20366	A06	17847032	17848047	1015	0.427888	0.949985	0	0	0	0	0	5.05861
CUFF.20994	A06	21873679	21874247	568	0.978145	2.65235	0.361342	0	0	0	0.50747	0.466605
CUFF.19396	A06	9063925	9064942	1017	0	0	0	0	0	0	8.70448	0.81435
CUFF.19753	A06	12944466	12945355	889	3.05716	1.6162	1.97772	5.63237	3.54325	2.18016	4.80389	1.45944
CUFF.19733	A06	12648772	12649289	517	1.8605	2.94492	0.706824	0.366571	0.421309	2.83468	2.07811	0.761003
CUFF.19680	A06	11804265	11805069	804	0.286469	0.942234	0.14082	0.198276	0.103574	0.153663	0	0
CUFF.19553	A06	10407663	10408758	1095	2.44008	2.29659	0.419952	2.70592	2.05039	2.93831	2.01057	3.35697
CUFF.19471	A06	9790208	9790953	745	9.65222	4.12729	1.49173	5.91138	1.50359	12.7224	0.998135	36.495
CUFF.18685	A06	4547894	4548813	919	1.32987	3.0715	2.93098	2.34456	2.66746	0.129839	0.191218	0
CUFF.19840	A06	13960759	13961336	577	0	0	0	0	0	109.324	0	0
CUFF.20752	A06	20607499	20607792	293	2.39954	1.50728	0	0	0	1.66393	12.0073	0
CUFF.20264	A06	17136317	17136530	213	45.2235	402.092	57.8121	0	123.075	77.9954	18.4325	0
CUFF.19281	A06	8213118	8213393	275	0	815.516	763.624	0	2433.23	0	0	0
CUFF.19880	A06	14421278	14421876	598	0.373905	0	0	0	0	1.58695	91.0286	0
CUFF.20676	A06	20125491	20182193	56702	1.88773	1.38397	0.244816	0	0.0898826	0	0	0.901588
CUFF.22495	A07	10299610	10302596	2986	0.254324	0.313146	0.453189	0.971407	0.766455	2.29734	3.79787	4.14749
CUFF.21711	A07	1400212	1401226	1014	0	0.262167	0	0	0	0	8.39171	0
CUFF.23585	A07	17824805	17825624	819	3.83313	0.475016	0.643744	13.6282	4.21002	20.3269	0.5746	415.436
CUFF.23470	A07	17227112	17228166	1054	4.50702	4.58397	0.296689	0.623766	0.873459	0	0.237069	1.72183
CUFF.22311	A07	8933514	8934305	791	8.74001	10.3019	2.93693	1.39495	2.47475	2.3413	0.264853	13.4828
CUFF.21584	A07	68289	68799	510	17.3728	21.1464	18.9851	68.1263	76.9323	8.68294	3.39433	33.0308
CUFF.21639	A07	549571	550044	473	0	0	0.167176	0	0.250317	4.23333	0	41.5948
CUFF.22283	A07	8711955	8712582	627	0	0.422106	1.12179	0.553182	0.905246	0.642413	1.57299	1.14661
CUFF.24762	A07	24578548	24578873	325	5.5933	12.3407	0.866234	1.69625	0.682322	5.21448	7.56474	3.55143
CUFF.22305	A07	8844594	8844990	396	25.3606	45.8481	2.94795	0.570839	0	0.440266	10.2816	17.2451
CUFF.22683	A07	11910420	11913024	2604	0.34498	0.576129	1.43723	1.59607	1.76299	0.123851	0	0.247242
CUFF.22207	A07	7888482	7889182	700	0.343935	0.177647	1.03278	0.475692	0.380884	0.184234	0	0
CUFF.22635	A07	11572603	11572910	307	2.13186	0	1.61083	0	0	0.742217	1.07396	10.1466
CUFF.21880	A07	3376396	3378969	2573	0	0	0	0	0	0	0	6.30664
CUFF.21754	A07	1858469	1859193	724	0.821795	1.09759	0	0	0	0	0.259069	0
CUFF.22794	A07	12698931	12704629	5698	20.5664	18.5809	24.4528	17.2992	15.0699	27.1937	43.1889	9.29531
CUFF.23799	A07	19061803	19062803	1000	1.30719	1.77596	0.157305	0	0.384416	0.70234	1.37965	4.21466
CUFF.23962	A07	20190238	20191244	1006	0.717601	0.476204	0.521501	1.82246	0.850459	2.44063	3.21616	3.77023
CUFF.23894	A07	19695377	19695844	467	14.9924	8.2568	24.1737	48.1804	11.818	31.9089	23.8461	75.5475
CUFF.22093	A07	6589276	6590043	767	0	0	0.903383	0.421501	0.332514	0	0	0
CUFF.21642	A07	645232	645809	577	3.32936	3.14461	0.588134	2.60756	0	0	0	0
CUFF.23941	A07	20039436	20040867	1431	738.526	686.105	1235.25	1020.97	1247.78	289.704	364.276	217.601
CUFF.21873	A07	3269196	3269706	510	0	1.81255	0.579698	0.374321	1.51271	0.289431	0.424291	3.88598
CUFF.22746	A07	12369770	12370272	502	0	0	0	0	0	27.8165	14.5287	0
CUFF.23194	A07	15607090	15608491	1401	7.66989	8.63845	5.60206	7.96664	8.86857	9.05786	6.87054	9.15797
CUFF.24249	A07	21865914	21870161	4247	34.7047	40.4391	12.8452	9.63004	11.3864	12.5158	19.6711	56.7294
CUFF.23386	A07	16753700	16754445	745	398.906	317.397	305.961	389.713	401.806	204.237	293.951	416.179
CUFF.22101	A07	6664154	6664414	260	0	0	7.16907	1.52714	2.79395	11.6354	0	0
CUFF.22034	A07	5862662	5863125	463	0	0	0	0	0	0.337037	17.269	0
CUFF.21960	A07	4980763	4981125	362	13.834	13.9569	5.88804	2.03041	8.10384	2.60642	37.1949	16.2465
CUFF.21947	A07	4631710	4632126	416	0	0	4.1603	2.09079	0.993163	0	0	0
CUFF.22141	A07	7194577	7194788	211	18.0965	0	0	26.9446	0	56.9681	264.36	8.50533
CUFF.21659	A07	719785	720135	350	1.05852	0	0.3414	0.724252	3.17005	4.45994	0	12.861
CUFF.23400	A07	16827879	16828404	525	0	0	0	0	0	13.8474	0	0.371652
CUFF.22346	A07	9178300	9179497	1197	0.842633	0.415261	0.25295	0	0.22246	0.113204	0.500399	8.75442
CUFF.23136	A07	15263779	15268501	4722	0.100149	0.0475459	0	0.0695117	0	7.82447	0	0.143564
CUFF.22047	A07	6063741	6064082	341	6.70955	2.80333	1.10873	12.9956	6.9008	17.6439	0.854772	3.19633
CUFF.22481	A07	10115880	10116849	969	2.39475	0.735612	0.31714	0.441782	0.233632	1.71139	3.52436	1.82964
CUFF.24907	A07	25471080	25471369	289	0	0	13.4174	3.37573	32.9061	0.861735	6.21322	1.18371
CUFF.23592	A07	17857612	17858481	869	12.58	5.59033	2.14957	23.887	8.82367	8.77113	11.0691	5.57465
CUFF.21954	A07	4719330	4721029	1699	8.44975	5.4787	5.44335	7.45093	4.88216	8.49	6.42762	11.1648
CUFF.23415	A07	16906783	16909060	2277	0	0	0.921534	0	0.0586177	0	0	0
CUFF.23181	A07	15561018	15561346	328	3.6525	17.4312	7.13306	29.9184	48.1267	1.27768	5.56273	1.73948
CUFF.24160	A07	21354618	21355417	799	3.22609	5.39753	1.7121	1.73483	1.46329	0.38389	2.2574	6.41799
CUFF.21579	A07	59556	59750	194	6.45443	0	0	0	0	0	86.8399	0
CUFF.23548	A07	17557821	17561950	4129	0	0.764886	0.546918	0.452151	0	3.84185	3.57779	1.41011
CUFF.22506	A07	10362996	10363793	797	124.872	305.222	347.147	150.592	472.249	82.0506	72.2664	47.527
CUFF.21936	A07	4272232	4279278	7046	0.230649	0.155289	0	0.252887	0.1169	1.16556	0.774426	3.69341
CUFF.23960	A07	20158967	20159462	495	0	0	0	0	0	0	41.2371	0
CUFF.22396	A07	9468520	9469237	717	0	0	1.06289	4.30248	3.14742	0	2.2829	0
CUFF.24917	A07	25446557	25455116	8559	64.17	22.9084	5.10517	5.37075	3.27176	3.04751	21.1226	0.743304
CUFF.22788	A07	12684961	12687145	2184	140.792	108.561	102.163	118.55	96.5027	98.6518	133.677	60.8311
CUFF.21894	A07	3660641	3661759	1118	0.380824	0.186376	0	0	0.266229	1.84273	0.452669	2.31948
CUFF.24078	A07	20897374	20898227	853	0	0.200092	0.194557	1.10319	0.667119	1.42521	0.419635	2.85369
CUFF.24304	A07	22209053	22209515	462	0	0	0	0	0	393.012	0	1.36494
CUFF.21909	A07	3966797	3968883	2086	8.36883	1.08486	1.00714	1.43178	1.55691	0	0	0
CUFF.22421	A07	9656059	9656487	428	0	0	0	0	0	0	25.2678	0
CUFF.23026	A07	14601380	14602060	680	1.43094	1.1142	1.25873	0.247338	0.663624	0.191563	0	0
CUFF.24251	A07	21912251	21912499	248	0	0	0	0	0	17.6889	0	0
CUFF.21788	A07	2261087	2262587	1500	8.57482	8.17541	6.43826	6.6387	5.2626	6.08017	7.57113	11.6602
CUFF.22747	A07	12386171	12386867	696	0.346609	1.07521	0.173615	0.479371	0.128074	0.371309	0	0.496491
CUFF.24009	A07	20527275	20528685	1410	1.23378	1.539	0.0683626	0.100679	0	0.0781249	0.11523	0.728159
CUFF.23099	A07	15021349	15021790	441	0	0	0	0	0	0	0	8.08266
CUFF.22671	A07	11795945	11797583	1638	10.0718	9.97881	7.84187	12.7279	9.96611	10.4072	4.22631	12.5987
CUFF.24610	A07	23733932	23734741	809	1.82364	1.75027	0.830711	5.01548	3.44658	0.774338	2.26388	4.17472
CUFF.21769	A07	2135498	2136044	546	2.44636	2.80035	1.53969	1.01285	1.33514	1.82823	14.9441	3.15242
CUFF.22665	A07	11771307	11772701	1394	0.709805	1.29783	0.932092	0.218772	0.49067	0.169744	0.125157	0.339109
CUFF.22440	A07	9743541	9745368	1827	5.23688	3.80591	3.50336	2.46142	1.48262	5.53744	4.64462	6.106
CUFF.21925	A07	4253788	4255203	1415	3.60898	2.93838	1.76421	1.66782	1.16231	6.26963	8.06805	12.864
CUFF.22720	A07	12191376	12191929	553	8.40088	11.8645	0	0	0	0.25631	0	0.343677
CUFF.22753	A07	12398874	12401461	2587	1.60111	1.89786	9.14461	23.4544	20.5493	4.27967	3.58157	3.82511
CUFF.21749	A07	1752910	1754821	1911	3.00387	4.53099	3.03418	4.03852	2.60152	9.59413	3.60782	1.04363
CUFF.22428	A07	9718926	9719081	155	0	0	0	0	0	0	7096.82	0
CUFF.22330	A07	9077445	9077984	539	0.748279	2.31979	2.88714	0.688355	3.70861	0.266229	0.390539	0.714235
CUFF.24572	A07	23598046	23598814	768	6.41619	1.77596	0	0	0	0	0	1.35144
CUFF.22075	A07	6412582	6413042	460	1.92116	2.03691	0	0.440893	0.265061	0.340613	1.49575	0.458243
CUFF.21970	A07	5108290	5110785	2495	0.154151	0.0907843	0.160121	0.321092	0.751824	0.0831051	0.490822	0.0552477
CUFF.24253	A07	21917930	21918205	275	0	0	0	0	0	0	52.3755	0
CUFF.23721	A07	18584637	18589147	4510	0.247845	0.618626	1.56513	1.37314	0.97227	1.46375	3.72316	1.06538
CUFF.23268	A07	16092164	16093746	1582	0.945792	0.666277	0.856715	0.201849	0.250415	0.469893	0.46204	0.312832
CUFF.24215	A07	21674004	21674812	808	0	0	0	3.80948	7.54816	1.4619	0	0
CUFF.24598	A07	23672851	23674100	1249	2.01966	1.4774	2.12863	0.822889	1.60421	2.67966	3.38287	5.10699
CUFF.22092	A07	6585344	6586378	1034	0.289968	0.572526	7.6225	0.757766	0.6733	0.308928	0.905214	3.03308
CUFF.22420	A07	9654813	9655273	460	0	0	0	0	0	0	15.9547	0
CUFF.22976	A07	14199020	14202585	3565	0	0	0	0	0	13.9619	0	0
CUFF.24736	A07	24410549	24411146	597	0	0	0	0	0	163.363	0.673867	0.307325
CUFF.24816	A07	24854965	24856051	1086	144.555	58.3041	81.4757	172.382	111.725	29.7776	97.083	96.1211
CUFF.21785	A07	2262839	2265233	2394	1.60982	2.36158	2.62265	1.08319	2.02473	1.45179	1.37731	0.932474
CUFF.24698	A07	24220071	24220913	842	0	0	0	0	0	0.430056	27.653	0
CUFF.22487	A07	10180883	10182196	1313	0	0.124437	0.1199	0	0	3.55867	0.723523	79.2322
CUFF.22530	A07	10594215	10594606	391	0.851342	3.49766	0.253386	0	0.385598	5.40677	0	3.0441
CUFF.21988	A07	5443476	5444536	1060	0.449944	0.83883	0.370179	0	0	0.160849	1.42005	0.644601
CUFF.24557	A07	23533367	23534286	919	0	0.180677	0.644816	0.502406	0.688376	0	0.382437	0
CUFF.21922	A07	3977197	4004817	27620	0.867285	0.801536	0.0415582	0	0	0.255526	0.59227	0.416048
CUFF.22095	A07	6591512	6592737	1225	0	0	0.892123	0	0	0	0	0
CUFF.21953	A07	4725133	4725218	85	395349	2710000	2200000	6310000	9680000	264613	347708	2080000
CUFF.23795	A07	19057588	19059867	2279	3.43393	2.85474	17.2557	42.7475	11.3262	22.0812	26.0733	10.4291
CUFF.21906	A07	3676700	3677064	364	34.9556	49.2981	46.808	27.9068	39.1957	28.7729	46.7562	52.4128
CUFF.22349	A07	9209573	9210555	982	51.6813	146.345	160.437	15.5875	65.1237	18.3103	46.5434	19.472
CUFF.24161	A07	21410013	21411107	1094	0	0	0	0	0	0	0.253985	4.62818
CUFF.24880	A07	25362671	25363054	383	0	0.567925	0	2.42875	0.814116	5.1489	0	29.7478
CUFF.23787	A07	19025437	19026099	662	0.679811	0.121848	0.234905	0	0.697013	0.968531	0	3.24486
CUFF.23142	A07	15292126	15292309	183	13.4106	0	0	0	0	395.174	0	0
CUFF.23135	A07	15239162	15239746	584	0	0	0	0	0	0.236775	14.2528	0
CUFF.22170	A07	7415494	7416242	748	0	0	0	0	0	2.74746	0	1.31259
CUFF.23831	A07	19284353	19285224	871	0	0	1.78149	0	0	19.1796	2.75824	0
CUFF.24501	A07	23276063	23276951	888	1.26203	1.07272	1.47338	0.524369	1.08192	0.135503	0	0
CUFF.22482	A07	10158428	10159217	789	0	0	0	0	0	0	2.31668	0
CUFF.22874	A07	13462014	13462319	305	0	0	0	0	0	0	10.9041	0
CUFF.21721	A07	1409994	1411271	1277	41.3262	61.1847	41.3942	35.4952	59.0194	86.7532	93.0127	166.831
CUFF.22719	A07	12195285	12195783	498	0.845232	2.2125	0	0	0	0	0	0
CUFF.22423	A07	9647120	9648524	1404	0.696123	0.979208	1.68263	5.14356	3.70319	2.74188	0.734301	3.49122
CUFF.22228	A07	8005330	8006665	1335	0.625857	0.858941	0.0799965	0.14397	0.234642	0.423075	0.439126	0.577559
CUFF.21919	A07	3891934	3903028	11094	11.1785	10.2806	13.873	17.9437	16.106	19.5721	18.2075	9.708
CUFF.24578	A07	23628781	23629458	677	3.04651	0.887244	0.854582	1.29406	0.543827	3.5044	5.14307	12.4157
CUFF.24499	A07	23277167	23277654	487	3.50269	2.14549	1.57997	2.01131	0.236169	1.24369	0	1.67123
CUFF.24211	A07	21586974	21592271	5297	12.9258	13.2291	10.9187	15.8389	13.4663	15.1172	14.7028	15.5412
CUFF.22648	A07	11441029	11458896	17867	26.5227	28.6101	18.2202	31.632	26.6794	31.9278	13.0741	10.4174
CUFF.21620	A07	370667	371519	852	2.48361	1.41996	0.831867	1.58045	2.86739	3.1797	12.3266	9.49361
CUFF.23521	A07	17434523	17435520	997	0	0	0.0526407	0.151502	0.0771877	0.117485	6.058	0
CUFF.24687	A07	24157486	24158224	738	0.801118	0.984745	0.397993	0.443362	0.351854	4.98073	0	0
CUFF.23147	A07	15299972	15301705	1733	1.3864	1.29878	1.20794	0.549608	0.180958	0.853074	0.838993	2.08184
CUFF.24145	A07	21284779	21285952	1173	0	0	0	0	0	0.544877	0	18.4759
CUFF.23267	A07	16074503	16075054	551	1.9306	1.57458	1.01037	0.999237	0.7507	1.03072	2.26856	0
CUFF.21984	A07	5377389	5377754	365	0	0	0	0	0	0	668.476	0
CUFF.22299	A07	8763698	8765431	1733	21.9066	19.0279	22.4448	17.4964	18.1598	16.0239	24.0401	46.7172
CUFF.21822	A07	2586563	2591981	5418	0.24942	0.864179	0.262462	4.47626	2.78522	3.46098	13.4218	3.04624
CUFF.24749	A07	24526065	24526988	923	1186.34	1723.88	233.587	14.658	25.7486	6.32801	11.4118	9656.44
CUFF.22169	A07	7386236	7386828	592	1.28673	0.424942	0	0	0	0	0	27.6329
CUFF.22586	A07	11111952	11112993	1041	1.55604	1.32773	1.04531	0	0.291803	0	0	0
CUFF.24136	A07	21203089	21203399	310	0	0	0	0	0	47.1541	0	0
CUFF.22090	A07	6456846	6459020	2174	4.76251	5.32326	4.03282	6.43061	4.29747	9.18567	4.10994	7.80853
CUFF.23488	A07	17330698	17331291	593	0.21669	0.693936	0.446369	1.1972	1.65382	1.62155	0	0.310309
CUFF.22023	A07	5756577	5757633	1056	3.16065	4.71213	6.49977	3.81541	3.79537	3.8359	11.4666	2.62995
CUFF.21895	A07	3632190	3633683	1493	136.848	201.986	325.984	180.056	243.964	40.1849	85.5171	30.6942
CUFF.24276	A07	22025035	22027953	2918	3.10535	4.14211	41.7497	11.9225	12.5851	14.0665	8.56756	1.878
CUFF.21935	A07	4272232	4279278	7046	3.36063	1.63625	2.33953	4.88216	2.36573	6.78843	6.06554	15.264
CUFF.22721	A07	12202210	12202731	521	13.1327	10.5967	3.4852	0.362286	0.415326	3.64221	0	0
CUFF.22485	A07	10187539	10190070	2531	0	0.429557	0	0.196081	0.204611	0	0.447323	3.4498
CUFF.21926	A07	4356616	4357663	1047	0.206033	0.405498	0.642334	0.285553	0.506861	0.553656	0.326335	0.295253
CUFF.21811	A07	2367488	2371684	4196	7.77116	9.44268	3.6521	1.26681	1.3408	1.33264	0.843671	0.473713
CUFF.22253	A07	8446408	8446852	444	0	0	0	0	0	0	14.8886	0
CUFF.22448	A07	9934969	9936036	1067	0	0	0	0	0	0	3.03071	0
CUFF.23895	A07	19707250	19708635	1385	0	0	0.0349226	0	0.0510447	5.42246	0	0.955644
CUFF.22210	A07	7954538	7955307	769	0.658067	0.703872	3.96063	0	0.167755	1.64129	1.72133	0
CUFF.22875	A07	13461451	13461919	468	0	0	0	0	0	0.331241	13.0949	0
CUFF.21612	A07	213675	216642	2967	31.3398	34.3284	29.3127	23.3913	27.3352	26.8632	27.21	19.0012
CUFF.24025	A07	20577320	20579507	2187	22.9149	15.0353	15.5492	20.142	16.4508	33.6118	25.5388	29.9876
CUFF.23627	A07	18157013	18157549	536	3.52153	2.06753	1.45782	2.42948	0.788656	0.268455	6.30048	8.28312
CUFF.21702	A07	1170906	1172312	1406	0	0	0.0342978	0.202014	0	0	5.78019	1.98289
CUFF.21959	A07	4971042	4971245	203	53.2124	0	0	10.2237	0	41.0092	34.8099	69.3094
CUFF.23673	A07	18312638	18315803	3165	8.90714	7.8111	10.0997	19.0242	12.1399	8.28661	46.3372	37.1426
CUFF.22389	A07	9435640	9436262	622	0.607267	1.17594	0	0.839135	0.152846	1.08272	1.27245	0
CUFF.22483	A07	10151125	10151529	404	0.699472	9.31953	3.6611	0	6.70948	24.1214	0	1.99763
CUFF.23101	A07	15037777	15039235	1458	2.58432	3.05763	1.1495	0.0969006	0.191947	0	0	0.300338
CUFF.24999	A07	25788536	25791038	2502	0.200582	0.0962988	0.533518	17.0691	22.3253	1.94381	0.212408	0
CUFF.23274	A07	16110116	16110372	256	5.98467	16.3004	26.7268	1.60626	10.2432	3.66777	1.74504	1.70413
CUFF.23556	A07	17603821	17606156	2335	23.8281	17.8497	1.84532	1.29389	0.910183	10.3784	7.84872	7.44721
CUFF.22909	A07	13780025	13780648	623	0	0	0	0	0	28.3037	0	0
CUFF.21667	A07	860617	862715	2098	1.08987	0.569983	1.27201	1.39512	1.33748	0.541185	0.398968	0.480617
CUFF.22395	A07	9480177	9480647	470	2.16365	1.77168	3.38567	0.8515	1.52143	1.64489	6.74401	0
CUFF.24166	A07	21387420	21387959	539	3.24254	6.95938	0.393701	0	0	17.3049	1.17162	0.714235
CUFF.24226	A07	21797077	21797251	174	0	0	0	0	0	304.656	532.259	0
CUFF.24709	A07	24268146	24271058	2912	8.79444	12.6155	13.6151	5.98098	8.41071	16.5864	18.6714	18.6265
CUFF.22238	A07	8265877	8266282	405	137.326	0	1745.23	185.969	1357.6	0	42.9783	0
CUFF.24234	A07	21823998	21824956	958	0	0.284799	0.610165	0.795429	0.569639	7.03116	1.63531	2.79712
CUFF.22488	A07	10205055	10205381	326	0	0	0	0	0	0	94.4146	0
CUFF.23547	A07	17557821	17561950	4129	0.134993	0.203741	0	0	0	2.46295	0.213275	0.193412
CUFF.24434	A07	22944818	22947120	2302	1.14036	1.23338	0.617289	0.416457	0.696345	1.81013	1.81238	0.516192
CUFF.21892	A07	3586442	3587193	751	0	0	0	0	0	0	4.6918	0
CUFF.23923	A07	19936620	19937452	832	0	0.0690584	0.067123	0.189776	0	0	0	3.33851
CUFF.22240	A07	8295947	8297235	1288	2.84658	2.24137	5.68235	4.63247	7.14653	0.897144	2.63871	2.87834
CUFF.23527	A07	17448216	17450093	1877	1.58116	1.07286	2.26749	2.87068	0.390105	3.70595	2.72455	4.27832
CUFF.23796	A07	19057588	19059867	2279	1.77495	2.88323	2.08076	1.3114	1.51322	0.127098	0.748783	1.69556
CUFF.21617	A07	330481	331005	524	5.42652	3.46356	0	0	0	0.384081	0	9.83467
CUFF.22316	A07	9014874	9015335	461	0.319048	1.8434	0	0	0.263866	0	0	0
CUFF.22801	A07	12801286	12801408	122	0	0	648.194	0	0	0	23655.3	0
CUFF.22426	A07	9673933	9674079	146	0	0	0	0	0	0	4779.21	0
CUFF.22322	A07	9076351	9077272	921	0.504499	1.52131	2.12746	0.348044	0.989154	0.269206	0	0
CUFF.22254	A07	8450044	8451206	1162	0	0	0	0	0	0	266.954	0
CUFF.23035	A07	14544309	14545560	1251	23.2289	87.8456	31.778	2.25049	14.1026	0	14.9117	3.55113
CUFF.24039	A07	20738321	20739037	716	2.83593	2.06029	4.82668	6.23054	6.01225	11.6196	19.9801	0
CUFF.22764	A07	12466967	12468132	1165	0.362624	0.176918	1.29479	0.251384	0.126355	0.292509	0	0
CUFF.22570	A07	10997139	10998028	889	1.86504	2.54128	5.21948	2.58172	4.25407	18.7769	0.226508	1.43878
CUFF.21645	A07	662953	663767	814	8.00991	2.93338	4.7903	4.22778	4.19535	6.7938	2.95414	4.04795
CUFF.21722	A07	1503224	1503909	685	0	0.0918095	0	0.244895	0.131235	0	0	10.4002
CUFF.22229	A07	8005330	8006665	1335	9.58779	17.2024	15.4816	10.4156	20.0065	22.2519	32.2213	18.5712
CUFF.21777	A07	2034684	2036091	1407	4.89087	3.50091	0.795085	7.05077	4.38442	3.26024	9.14478	8.13046
CUFF.21930	A07	4448224	4448703	479	3.59689	6.48022	3.58853	1.23895	2.19646	1.915	0	3.00317
CUFF.22653	A07	11742231	11744001	1770	0	0	0	0	0	0	5.99113	0
CUFF.22518	A07	10371787	10373240	1453	32.8489	33.1502	26.4411	19.8219	24.3296	12.5527	33.5189	51.6824
CUFF.23836	A07	19266930	19272226	5296	12.2862	13.8034	13.7662	7.32769	9.13104	6.4161	7.29385	8.52736
CUFF.21586	A07	80303	82775	2472	1.0827	1.35361	0.171962	0	0	1.82995	1.62813	1.52653
CUFF.21786	A07	2141565	2142513	948	0	0	0	0	0	0.63884	11.1255	0
CUFF.24349	A07	22411252	22414317	3065	33.1305	52.5816	19.3318	11.2788	18.0036	9.00102	5.9937	6.7012
CUFF.24556	A07	23531799	23532570	771	0.151253	0.0769737	1.79335	1.25596	1.54005	0	0	0.650063
CUFF.23050	A07	14698792	14701800	3008	4.28618	4.93294	56.5509	129.244	139.27	39.1188	8.70551	19.3209
CUFF.22500	A07	10302662	10304160	1498	0.203172	0.0650659	0.222634	0.281887	0.511079	2.91678	2.90434	3.20338
CUFF.22345	A07	9182664	9183248	584	0.664608	1.18671	0	0	0	0	0	8.56546
CUFF.22098	A07	6605949	6607447	1498	1.22398	1.92222	0	0	0	0	0.121421	0
CUFF.24737	A07	24413495	24414029	534	0	0	0	0	0	401.161	0	0.362176
CUFF.21949	A07	4633021	4634293	1272	0	0	0.96795	0.340166	0.0566308	0	0	0
CUFF.23868	A07	19575078	19575536	458	0	0	0	0	0	0	29.7982	0
CUFF.23738	A07	18675759	18676858	1099	3.21688	3.70393	7.88898	4.90367	4.08192	3.57231	6.96111	3.22685
CUFF.22159	A07	7284491	7284988	497	1.41319	2.53837	0	0	0	0	0	0
CUFF.23998	A07	20444476	20445507	1031	0.104957	0	0.1008	0	0	3.83542	0	0
CUFF.22690	A07	11992282	11997189	4907	18.9306	26.2527	23.6602	17.0253	21.8881	8.51318	16.4824	19.5111
CUFF.24865	A07	25288940	25290089	1149	4.24177	2.2901	1.50825	6.84353	2.88071	3.97538	1.9482	2.53161
CUFF.23001	A07	14437297	14437692	395	0	0	0.247169	0	0	0.442287	0	16.1309
CUFF.23566	A07	17680639	17680972	333	0	0	0	0	0	13.9806	1418.49	0
CUFF.22099	A07	6623462	6623748	286	2.56026	18.1608	14.1612	11.5674	146.305	5.313	7.65628	1.21752
CUFF.23185	A07	15584978	15585292	314	0	0	0	0	0	0	18.3619	0
CUFF.24651	A07	24030968	24031513	545	0	0	371.889	26.0304	57.1006	0	0	0
CUFF.21813	A07	2414879	2416276	1397	2.72692	2.95952	2.93286	2.83502	3.00023	6.07327	3.39513	3.76834
CUFF.21877	A07	3264743	3266028	1285	0	0	0	0	0	0	0	8.02966
CUFF.22484	A07	10202320	10202567	247	0	0	0	0	0	0	115.713	0
CUFF.23655	A07	18297016	18298294	1278	0.243939	0.315362	0.0384958	0.676618	0.731947	0.699948	1.93519	7.69163
CUFF.21688	A07	1120787	1121417	630	1.19287	0.314152	0.404847	2.19801	1.19772	2.55262	0.937579	1.13895
CUFF.21958	A07	4793939	4794667	728	0	0.274456	0	0.592673	0	0	10.6668	1.23529
CUFF.21725	A07	1523016	1524039	1023	3.19219	3.52897	1.21396	1.40593	0.945565	0.9339	1.83247	2.49455
CUFF.22738	A07	12340880	12341397	517	1.06314	0.588985	0	0	0	3.68509	1.66248	21.3081
CUFF.22094	A07	6592895	6593698	803	0	0	1.058	0.198594	0	0	0	0
CUFF.24178	A07	21502080	21503248	1168	0	0	0	0	0	7.38718	0	0
CUFF.21948	A07	4632176	4632789	613	0	0	2.11461	0.571021	0	0	0	0
CUFF.21825	A07	2650121	2650443	322	0	0	0	0	0	0	850.3	0
CUFF.22317	A07	9027966	9028873	907	0	0	0	0	0	0	31.3129	0
CUFF.21704	A07	1224025	1224363	338	25.6432	18.978	144.412	1011.73	476.396	76.6853	130.567	38.2745
CUFF.21999	A07	5434198	5437542	3344	6.13479	8.84587	9.52561	2.81201	4.20807	10.1098	6.16612	6.76506
CUFF.22973	A07	14175292	14176871	1579	5.69196	5.68893	5.1219	5.25415	4.87557	5.31909	9.33434	7.10341
CUFF.22405	A07	9537388	9538344	956	1.29691	2.08012	0.189668	0.359204	0.0928807	0.139224	2.45981	10.2202
CUFF.23057	A07	14804382	14805072	690	2.8056	1.08951	0.263836	0	0.259558	0	0	0
CUFF.22326	A07	9074978	9075950	972	0.981235	0.267571	0.643589	3.38537	0.765436	0	0.768431	1.05369
CUFF.23546	A07	17557821	17561950	4129	1.12276	2.24762	1.51289	1.55217	0.838204	4.20692	1.47215	0.536045
CUFF.21893	A07	3587287	3587632	345	0	0	0	0	0	0	15.8598	0
CUFF.21783	A07	2258077	2260430	2353	69.2938	66.7339	78.5452	187.549	168.602	85.7505	145.095	27.8188
CUFF.23292	A07	16200368	16200950	582	0	0	0	0	0	204.395	0	0.318822
CUFF.22357	A07	9260056	9260334	278	0.924157	4.16041	4.37301	2.50007	22.6187	0	1.37457	0
CUFF.21928	A07	4358208	4360348	2140	0.318663	0.301661	1.20281	0.948038	0.615347	0.981362	0.579469	0.652595
CUFF.21908	A07	3730142	3731433	1291	0.125847	0.754891	0	0.174298	0	0	2.58659	0
CUFF.23207	A07	15729445	15730610	1165	0.271968	0.442296	1.46742	0.502767	1.01084	1.36504	0.14373	5.71662
CUFF.22694	A07	12046599	12046935	336	0	0	0.387335	0.788766	0	0.606651	54.6357	0
CUFF.22550	A07	10608495	10613708	5213	10.4172	12.9107	10.2258	9.88072	10.2516	15.1859	10.0998	9.98506
CUFF.24418	A07	22880968	22882068	1100	10.4583	26.7043	27.1253	6.23321	19.6893	9.65497	11.6384	14.7217
CUFF.22215	A07	7886225	7887999	1774	3.36927	2.52761	3.00792	3.61667	2.91383	2.53308	7.17137	8.74768
CUFF.24191	A07	21564551	21565135	584	0	0	0	0	0	0	58.1606	0
CUFF.22859	A07	13237341	13238116	775	1.60659	1.94544	0.807382	1.72792	0.794545	0.955914	0.562122	0.767079
CUFF.21824	A07	2632389	2633000	611	1.24564	3.41195	2.12578	2.00782	2.67531	0.66611	0	1.48659
CUFF.21929	A07	4365300	4365665	365	16.3899	12.7312	6.70349	9.11793	18.4897	5.97167	14.2976	28.8651
CUFF.24919	A07	25446557	25455116	8559	2.64741	2.48512	1.25901	0.332186	0	0	3.77092	0
CUFF.23439	A07	17069394	17070234	840	0	0	0	0	0	0	2.56699	0
CUFF.24728	A07	24360822	24361583	761	0.923183	1.25516	0	0	0	0	0.242727	0
CUFF.22248	A07	8297542	8310310	12768	1.14589	0.538404	3.87584	5.41368	2.60008	0.478317	0	0.509848
CUFF.22097	A07	6587205	6588821	1616	0.062153	0.059491	0.552762	0	0	0	0	0
CUFF.22425	A07	9676959	9677583	624	0	0	0	0	0	2.15576	0	0.288594
CUFF.21938	A07	4272232	4279278	7046	0.807855	0.533126	0	0	0	0.216074	0	10.4129
CUFF.23594	A07	17862562	17864941	2379	0.397927	0.876602	1.12661	0.882354	1.22317	2.62134	2.67979	2.16652
CUFF.21727	A07	1586592	1587551	959	1.60548	1.08073	1.99416	0.476646	0.568847	0.246392	0.181469	0.985951
CUFF.22985	A07	14281603	14281800	197	0	0	0	0	0	0	94.3031	0
CUFF.23843	A07	19369244	19370057	813	1.12954	2.71105	1.94093	1.5637	2.75262	3.33273	4.01329	0.404575
CUFF.23060	A07	14813488	14814008	520	0	0	0	0	0	3.65283	0	0
CUFF.22297	A07	8767868	8770404	2536	2.84	3.12074	0.471814	0.47326	0.560167	0.0408303	0.120575	0.217143
CUFF.21860	A07	2923596	2931579	7983	4.03822	4.61604	0.762257	16.8195	19.0871	4.99039	2.20278	19.3148
CUFF.23269	A07	16076011	16076501	490	0.289052	2.11987	0.31232	0	0.466685	0.30794	0.451183	0
CUFF.23034	A07	14544309	14545560	1251	79.6026	91.8224	31.5587	26.9726	27.3848	0.827125	37.0703	24.6285
CUFF.27720	A08	20331861	20336503	4642	0.679265	0.886861	3.93858	1.98133	0.789011	0	4.76355	0.460133
CUFF.27482	A08	19248939	19249241	302	0	0	0	0	0	0	0	12.6789
CUFF.26046	A08	10899651	10900176	525	0	0	0	0	0	0.276947	9.74727	0
CUFF.25869	A08	9323102	9324760	1658	5.88752	2.91002	5.23658	6.32882	5.42391	0.633478	0.467157	0.949075
CUFF.25145	A08	963149	964397	1248	0.491348	4.61487	4.61298	0	3.78276	3.11087	0	0
CUFF.25824	A08	8945753	8946314	561	0	0	0.122455	0	0	0	0	6.05595
CUFF.25516	A08	4959573	4960864	1291	5.49385	5.12822	0.366139	0.205509	0.107774	0.47776	1.17169	2.55266
CUFF.25663	A08	6877341	6877842	501	0	0	1.79729	1.53911	7.15309	0	4.79584	0
CUFF.25448	A08	4034820	4035865	1045	1.44557	1.06707	0.346723	0.286212	0.508119	0.332959	0.490627	3.55124
CUFF.25862	A08	9251500	9253864	2364	3.02579	1.38463	1.43519	0.78427	0.424169	1.21461	0	11.1053
CUFF.25622	A08	6605834	6606340	506	0	0	4.66851	0	10.4191	8.56015	1.12486	0
CUFF.25113	A08	628011	628618	607	23.3638	20.2157	24.702	28.0388	24.8864	45.5319	20.0203	31.7597
CUFF.26137	A08	11655404	11656693	1289	9.33861	11.2341	3.19999	3.79618	2.00569	0.346511	1.40513	6.34605
CUFF.25048	A08	267011	267998	987	0.110691	0.109504	0.320029	0.613508	0.625761	1.6651	2.45302	4.44126
CUFF.27594	A08	19752344	19754159	1815	3.15641	2.1803	1.16771	3.11327	3.11798	0.240921	0	0.645695
CUFF.26647	A08	14940507	14941869	1362	1.79849	1.05242	2.22521	2.61829	2.06699	1.83767	1.9961	3.35076
CUFF.27425	A08	18966849	18967792	943	5.85435	4.42115	5.32418	1.62209	4.40493	4.27618	5.37217	66.1036
CUFF.25741	A08	7938500	7940238	1738	0.458249	0.737772	1.01595	0.397492	0.702375	1.29584	0.455284	1.39585
CUFF.25882	A08	9348299	9358823	10524	23.4035	13.7109	17.8365	13.7966	17.9659	34.6607	7.57286	16.4626
CUFF.26904	A08	16350508	16351075	567	0	0	0	0	0	0	4.55514	0.835615
CUFF.25919	A08	9715638	9718111	2473	0	0	0.199046	0.187764	0.292584	0.145536	0	7.38317
CUFF.26970	A08	16680439	16682125	1686	0	0	0	0	0	12.6749	196.995	0
CUFF.26550	A08	14256723	14257091	368	0	0	0	0	0	0	483.012	0
CUFF.26427	A08	13586725	13587072	347	3.54327	22.0818	3.20868	0	0	2.41455	0	0
CUFF.25902	A08	9561117	9562005	888	1.09409	1.16977	0	0.302218	0.167275	0	0	0
CUFF.25140	A08	929298	930007	709	0	0	0	0	0	0	18.5888	0
CUFF.26793	A08	15720207	15721015	808	0.426959	0.287881	1.18866	10.0478	8.22764	3.20646	0.898881	20.7978
CUFF.25158	A08	1104458	1105677	1219	1.80468	1.37917	0.407976	0.238333	0.776032	1.01694	7.63278	2.83277
CUFF.27433	A08	18961715	18964238	2523	7.75629	8.8161	38.3998	74.4663	90.7635	32.4097	19.312	21.0349
CUFF.25682	A08	7191016	7191859	843	1.07831	1.08482	1.64785	1.1198	0.775054	2.31458	1.06478	0.38624
CUFF.26511	A08	14071431	14072381	950	11.6484	2.5079	5.03356	6.93287	0.903363	2.27934	7.69174	5.19702
CUFF.27244	A08	18273297	18274785	1488	0.488573	0	0.0810407	0.225308	0.716645	2.26916	1.28367	0.233296
CUFF.26290	A08	12709588	12710886	1298	0.17105	0.332647	0.933614	0	0.296958	2.48419	0.13565	0
CUFF.26143	A08	11673055	11677091	4036	4.44954	8.04805	10.6025	1.0196	1.60092	0.393496	0	1.061
CUFF.25923	A08	9795902	9796954	1052	0	0	0.294653	0.567835	0.359816	15.3037	0.973427	16.8796
CUFF.25520	A08	5137570	5138527	957	1.60962	1.93933	5.72124	1.75219	1.95577	2.0997	19.632	0.329497
CUFF.26061	A08	11010446	11012231	1785	8.62427	8.59127	1.43961	0	0	0	0.276569	0.865112
CUFF.25771	A08	8354757	8355938	1181	0.0892047	0.0434785	0.381885	2.10265	2.67047	0.287846	0.424336	1.53413
CUFF.27802	A08	20666749	20669333	2584	1.2895	1.4826	2.62576	1.56675	1.30273	1.25993	1.66776	3.98607
CUFF.25534	A08	5203899	5204147	248	0	0	0	1.79192	11.3896	0	19.3461	0
CUFF.25761	A08	8251710	8252649	939	0.446936	0.83263	0.881942	0.206193	0.216345	0.159782	0.235111	9.60444
CUFF.26329	A08	12938117	12940413	2296	0.205672	0.131807	0	0.095116	0.04706	14.8366	0	0.196532
[truncated: 1,453 more rows]

## Sheet: Table S5A
Table S5A. Identified 5' UTRs in B. rapa
5'UTR_extend_pos	Position of gene which 5'-boundary have been extended					position of its corresponding cufflink transcripts
	Gene	Scaffold	Strand	Start	End	TU_ID	Scaffold	Start	End
27336-27527	Bra011897	A01	+	27527	31132	CUFF.10	A01	27336	28756
135785-136847	Bra011871	A01	+	136847	137517	CUFF.39	A01	135785	137993
144715-144787	Bra011867	A01	+	144787	145288	CUFF.27	A01	144715	145370
149772-150169	Bra011865	A01	+	150169	154808	CUFF.36	A01	149772	155123
170369-170647	Bra011862	A01	+	170647	174231	CUFF.34	A01	170369	174517
234646-234870	Bra011850	A01	+	234870	235256	CUFF.45	A01	234646	235371
264270-264464	Bra011843	A01	+	264464	266659	CUFF.46	A01	264270	266877
277007-277116	Bra011840	A01	+	277116	277867	CUFF.57	A01	277007	277945
328404-328553	Bra011831	A01	+	328553	329214	CUFF.55	A01	328404	329422
361475-361733	Bra011822	A01	+	361733	363288	CUFF.67	A01	361475	363573
373829-374137	Bra011821	A01	+	374137	375874	CUFF.69	A01	373829	375927
386017-386233	Bra011819	A01	+	386233	388161	CUFF.75	A01	386017	388374
388979-389285	Bra011818	A01	+	389285	390160	CUFF.80	A01	388979	390328
425537-425668	Bra011807	A01	+	425668	426832	CUFF.87	A01	425537	426887
430840-431218	Bra011805	A01	+	431218	431775	CUFF.92	A01	430840	432529
432997-433126	Bra011804	A01	+	433126	436131	CUFF.93	A01	432997	436247
513226-513275	Bra011788	A01	+	513275	513897	CUFF.107	A01	513226	514078
584995-585376	Bra011781	A01	+	585376	587110	CUFF.112	A01	584995	587237
595875-596037	Bra011778	A01	+	596037	598492	CUFF.118	A01	595875	598607
631083-631422	Bra011772	A01	+	631422	632295	CUFF.117	A01	631083	632493
642602-642723	Bra011770	A01	+	642723	645154	CUFF.122	A01	642602	645275
645858-645908	Bra011769	A01	+	645908	647738	CUFF.123	A01	645858	647906
656350-656434	Bra011768	A01	+	656434	662546	CUFF.133	A01	656350	662863
664230-664334	Bra011767	A01	+	664334	665011	CUFF.128	A01	664230	665233
712998-713089	Bra011757	A01	+	713089	715090	CUFF.136	A01	712998	715193
716614-716648	Bra011756	A01	+	716648	719989	CUFF.137	A01	716614	719589
722962-723003	Bra011755	A01	+	723003	725585	CUFF.147	A01	722962	725704
758048-758418	Bra011747	A01	+	758418	760797	CUFF.141	A01	758048	760877
793544-793728	Bra011741	A01	+	793728	795868	CUFF.145	A01	793544	796239
827474-827942	Bra011735	A01	+	827942	828942	CUFF.153	A01	827474	829145
834634-834675	Bra011733	A01	+	834675	836611	CUFF.159	A01	834634	837060
857257-857326	Bra011728	A01	+	857326	858590	CUFF.157	A01	857257	858744
868127-868162	Bra011724	A01	+	868162	869985	CUFF.164	A01	868127	870032
870745-870855	Bra011723	A01	+	870855	872766	CUFF.166	A01	870745	873044
886641-886704	Bra011720	A01	+	886704	888010	CUFF.173	A01	886641	888239
952630-952717	Bra011706	A01	+	952717	954032	CUFF.174	A01	952630	954616
1017093-1017231	Bra011695	A01	+	1017231	1018210	CUFF.189	A01	1017093	1018413
1041927-1043388	Bra011689	A01	+	1043388	1044861	CUFF.202	A01	1041927	1045019
1051813-1051995	Bra011688	A01	+	1051995	1056192	CUFF.197	A01	1051813	1056360
1076813-1076913	Bra011681	A01	+	1076913	1078143	CUFF.201	A01	1076813	1077547
1082994-1083183	Bra011679	A01	+	1083183	1086380	CUFF.207	A01	1082994	1086368
1103601-1103740	Bra011677	A01	+	1103740	1107785	CUFF.211	A01	1103601	1108287
1132345-1132507	Bra011673	A01	+	1132507	1133282	CUFF.214	A01	1132345	1133323
1140531-1140660	Bra011671	A01	+	1140660	1142548	CUFF.216	A01	1140531	1142946
1153544-1153797	Bra011668	A01	+	1153797	1157666	CUFF.225	A01	1153544	1157835
1183445-1183501	Bra011665	A01	+	1183501	1188344	CUFF.222	A01	1183445	1188357
1247205-1247218	Bra011652	A01	+	1247218	1247693	CUFF.235	A01	1247205	1248119
1284930-1285204	Bra011645	A01	+	1285204	1286616	CUFF.243	A01	1284930	1287141
1296014-1296190	Bra011642	A01	+	1296190	1300668	CUFF.250	A01	1296014	1300877
1330269-1330288	Bra011635	A01	+	1330288	1332065	CUFF.248	A01	1330269	1332499
1352509-1352515	Bra011628	A01	+	1352515	1353321	CUFF.257	A01	1352509	1353418
1372337-1372693	Bra011621	A01	+	1372693	1374007	CUFF.263	A01	1372337	1374118
1402587-1402737	Bra011615	A01	+	1402737	1406179	CUFF.273	A01	1402587	1406585
1428039-1428182	Bra011609	A01	+	1428182	1430365	CUFF.288	A01	1428039	1432241
1472649-1472805	Bra011599	A01	+	1472805	1474992	CUFF.281	A01	1472649	1475247
1486315-1486674	Bra011597	A01	+	1486674	1489387	CUFF.287	A01	1486315	1489851
1495336-1495467	Bra011596	A01	+	1495467	1498203	CUFF.282	A01	1495336	1498475
1524176-1524234	Bra011590	A01	+	1524234	1526115	CUFF.299	A01	1524176	1526339
1527877-1528009	Bra011589	A01	+	1528009	1529999	CUFF.294	A01	1527877	1530110
1530721-1530732	Bra011588	A01	+	1530732	1533143	CUFF.293	A01	1530721	1533247
1574850-1575081	Bra011581	A01	+	1575081	1575621	CUFF.301	A01	1574850	1575709
1603894-1603969	Bra011577	A01	+	1603969	1607996	CUFF.302	A01	1603894	1608178
1611553-1611715	Bra011576	A01	+	1611715	1612791	CUFF.305	A01	1611553	1612805
1625462-1625608	Bra011573	A01	+	1625608	1627909	CUFF.309	A01	1625462	1628167
1653730-1653877	Bra011565	A01	+	1653877	1659588	CUFF.308	A01	1653730	1660433
1698735-1698882	Bra011555	A01	+	1698882	1704489	CUFF.312	A01	1698735	1704648
1706856-1707064	Bra011554	A01	+	1707064	1709535	CUFF.322	A01	1706856	1709682
1717522-1717626	Bra011550	A01	+	1717626	1720042	CUFF.326	A01	1717522	1720364
1730495-1730571	Bra011546	A01	+	1730571	1731552	CUFF.318	A01	1730495	1731692
1774302-1774464	Bra011539	A01	+	1774464	1777123	CUFF.337	A01	1774302	1777352
1777587-1777728	Bra011538	A01	+	1777728	1780368	CUFF.335	A01	1777587	1780740
1781394-1781606	Bra011537	A01	+	1781606	1785729	CUFF.334	A01	1781394	1785942
1786489-1786711	Bra011536	A01	+	1786711	1788789	CUFF.333	A01	1786489	1789056
1809877-1810147	Bra011530	A01	+	1810147	1811214	CUFF.342	A01	1809877	1812398
1836289-1836385	Bra011522	A01	+	1836385	1838651	CUFF.353	A01	1836289	1838860
1853270-1853403	Bra011517	A01	+	1853403	1854469	CUFF.352	A01	1853270	1854670
1880753-1880960	Bra011510	A01	+	1880960	1882770	CUFF.362	A01	1880753	1882807
1890143-1890491	Bra011508	A01	+	1890491	1892893	CUFF.366	A01	1890143	1893073
1910407-1910502	Bra011505	A01	+	1910502	1911269	CUFF.369	A01	1910407	1912079
1960362-1960428	Bra011490	A01	+	1960428	1962166	CUFF.380	A01	1960362	1962430
1985527-1985614	Bra011486	A01	+	1985614	1987617	CUFF.385	A01	1985527	1988460
1993551-1993747	Bra011484	A01	+	1993747	1995224	CUFF.378	A01	1993551	1995453
2049278-2049355	Bra011469	A01	+	2049355	2050392	CUFF.388	A01	2049278	2050734
2076751-2076962	Bra011463	A01	+	2076962	2079296	CUFF.401	A01	2076751	2079942
2086837-2087030	Bra011459	A01	+	2087030	2087442	CUFF.393	A01	2086837	2087597
2093881-2094183	Bra011457	A01	+	2094183	2094674	CUFF.395	A01	2093881	2094771
2113278-2113466	Bra011451	A01	+	2113466	2116963	CUFF.407	A01	2113278	2117713
2128376-2128418	Bra011448	A01	+	2128418	2131913	CUFF.397	A01	2128376	2129718
2132812-2134603	Bra011446	A01	+	2134603	2136271	CUFF.416	A01	2132812	2136366
2136942-2136975	Bra011445	A01	+	2136975	2139300	CUFF.411	A01	2136942	2139558
2151334-2151394	Bra011443	A01	+	2151394	2151767	CUFF.414	A01	2151334	2151733
2152854-2152914	Bra011442	A01	+	2152914	2154414	CUFF.415	A01	2152854	2154669
2155439-2155578	Bra011441	A01	+	2155578	2156422	CUFF.413	A01	2155439	2156541
2181566-2181590	Bra011434	A01	+	2181590	2183580	CUFF.426	A01	2181566	2183761
2236966-2237019	Bra011424	A01	+	2237019	2239985	CUFF.428	A01	2236966	2239016
2259741-2260052	Bra011416	A01	+	2260052	2261339	CUFF.432	A01	2259741	2261849
2273009-2273036	Bra011414	A01	+	2273036	2275359	CUFF.437	A01	2273009	2275513
2343326-2343483	Bra011398	A01	+	2343483	2345832	CUFF.456	A01	2343326	2346277
2349210-2349468	Bra011396	A01	+	2349468	2356330	CUFF.459	A01	2349210	2350786
2361412-2361489	Bra011394	A01	+	2361489	2363307	CUFF.453	A01	2361412	2363449
2401564-2401713	Bra011387	A01	+	2401713	2404649	CUFF.470	A01	2401564	2405288
2500802-2500861	Bra011371	A01	+	2500861	2502513	CUFF.487	A01	2500802	2502588
2515291-2515304	Bra011367	A01	+	2515304	2518998	CUFF.488	A01	2515291	2519112
2560726-2560990	Bra011361	A01	+	2560990	2562532	CUFF.489	A01	2560726	2562660
2563159-2563192	Bra011360	A01	+	2563192	2564487	CUFF.491	A01	2563159	2567189
2570055-2570216	Bra011357	A01	+	2570216	2572122	CUFF.500	A01	2570055	2572302
2599468-2599573	Bra011352	A01	+	2599573	2600740	CUFF.501	A01	2599468	2600950
2615511-2615630	Bra011350	A01	+	2615630	2616937	CUFF.505	A01	2615511	2617252
2621185-2621291	Bra011349	A01	+	2621291	2623579	CUFF.507	A01	2621185	2623814
2640171-2640630	Bra011345	A01	+	2640630	2645508	CUFF.514	A01	2640171	2645533
2712460-2712700	Bra011327	A01	+	2712700	2717416	CUFF.536	A01	2712460	2718003
2728261-2728517	Bra011324	A01	+	2728517	2730754	CUFF.528	A01	2728261	2731046
2733125-2733201	Bra011323	A01	+	2733201	2733747	CUFF.524	A01	2733125	2733690
2737074-2737122	Bra011322	A01	+	2737122	2737634	CUFF.534	A01	2737074	2737619
2739167-2739170	Bra011321	A01	+	2739170	2739720	CUFF.533	A01	2739167	2739877
2861849-2862622	Bra011301	A01	+	2862622	2865981	CUFF.558	A01	2861849	2866065
2866373-2866436	Bra011300	A01	+	2866436	2867584	CUFF.550	A01	2866373	2867616
2898648-2898700	Bra011291	A01	+	2898700	2899990	CUFF.579	A01	2898648	2900178
2951401-2951676	Bra011282	A01	+	2951676	2953056	CUFF.581	A01	2951401	2953148
2978846-2978879	Bra011275	A01	+	2978879	2980188	CUFF.578	A01	2978846	2980356
2999692-2999800	Bra011270	A01	+	2999800	3001409	CUFF.594	A01	2999692	3001491
3120217-3120422	Bra011243	A01	+	3120422	3122266	CUFF.608	A01	3120217	3122489
3124437-3124792	Bra011242	A01	+	3124792	3126048	CUFF.611	A01	3124437	3127357
3138531-3138951	Bra011237	A01	+	3138951	3140882	CUFF.628	A01	3138531	3141159
3171826-3172089	Bra011235	A01	+	3172089	3174178	CUFF.621	A01	3171826	3174221
3176412-3176507	Bra011233	A01	+	3176507	3177861	CUFF.619	A01	3176412	3178137
3178433-3178522	Bra011232	A01	+	3178522	3181141	CUFF.634	A01	3178433	3181718
3241165-3241793	Bra011222	A01	+	3241793	3245515	CUFF.632	A01	3241165	3247112
3299539-3299574	Bra011212	A01	+	3299574	3301925	CUFF.642	A01	3299539	3299909
3348265-3348724	Bra011203	A01	+	3348724	3351134	CUFF.667	A01	3348265	3351383
3396120-3396131	Bra011193	A01	+	3396131	3397446	CUFF.666	A01	3396120	3397615
3422483-3422819	Bra011186	A01	+	3422819	3426535	CUFF.678	A01	3422483	3426668
3441853-3442035	Bra011184	A01	+	3442035	3444687	CUFF.680	A01	3441853	3444898
3453085-3453217	Bra011181	A01	+	3453217	3454260	CUFF.674	A01	3453085	3454410
3455406-3455584	Bra011180	A01	+	3455584	3456712	CUFF.675	A01	3455406	3456862
3462674-3462998	Bra011179	A01	+	3462998	3464040	CUFF.677	A01	3462674	3464185
3469410-3469571	Bra011177	A01	+	3469571	3471139	CUFF.679	A01	3469410	3471304
3517693-3518066	Bra011172	A01	+	3518066	3522509	CUFF.691	A01	3517693	3522809
3566523-3566551	Bra011165	A01	+	3566551	3569690	CUFF.690	A01	3566523	3569735
3688702-3688732	Bra011146	A01	+	3688732	3690577	CUFF.712	A01	3688702	3690749
3715551-3715701	Bra011138	A01	+	3715701	3716895	CUFF.713	A01	3715551	3717154
3717421-3717557	Bra011137	A01	+	3717557	3719415	CUFF.715	A01	3717421	3719606
3752968-3753153	Bra011132	A01	+	3753153	3754778	CUFF.724	A01	3752968	3755000
3768901-3768906	Bra011130	A01	+	3768906	3770255	CUFF.723	A01	3768901	3770420
3772402-3772502	Bra011129	A01	+	3772502	3773881	CUFF.725	A01	3772402	3774043
3779142-3779428	Bra011127	A01	+	3779428	3780761	CUFF.733	A01	3779142	3781033
3782438-3782477	Bra011126	A01	+	3782477	3782996	CUFF.734	A01	3782438	3783223
3783441-3783505	Bra011125	A01	+	3783505	3784032	CUFF.731	A01	3783441	3784063
3812085-3812206	Bra011119	A01	+	3812206	3813734	CUFF.751	A01	3812085	3814199
3830242-3830290	Bra011112	A01	+	3830290	3831240	CUFF.735	A01	3830242	3831326
3839309-3839512	Bra011109	A01	+	3839512	3842829	CUFF.745	A01	3839309	3842953
3916916-3916983	Bra011092	A01	+	3916983	3917332	CUFF.753	A01	3916916	3917246
4043401-4043543	Bra011082	A01	+	4043543	4044839	CUFF.764	A01	4043401	4045196
4073441-4073752	Bra011076	A01	+	4073752	4078046	CUFF.779	A01	4073441	4078259
4108196-4108863	Bra011069	A01	+	4108863	4110206	CUFF.777	A01	4108196	4110461
4171091-4171266	Bra011059	A01	+	4171266	4172671	CUFF.794	A01	4171091	4173607
4181932-4182104	Bra011057	A01	+	4182104	4182906	CUFF.798	A01	4181932	4183425
4261371-4261626	Bra011046	A01	+	4261626	4264741	CUFF.805	A01	4261371	4265347
4272374-4272644	Bra011043	A01	+	4272644	4275279	CUFF.801	A01	4272374	4275510
4285521-4285546	Bra011040	A01	+	4285546	4286871	CUFF.808	A01	4285521	4286232
4341639-4341748	Bra011030	A01	+	4341748	4346975	CUFF.825	A01	4341639	4347978
4397234-4397423	Bra040161	A01	+	4397423	4399088	CUFF.828	A01	4397234	4399338
4404638-4404781	Bra040163	A01	+	4404781	4406354	CUFF.830	A01	4404638	4406739
4457349-4457443	Bra040170	A01	+	4457443	4460490	CUFF.837	A01	4457349	4460630
4462845-4463204	Bra040172	A01	+	4463204	4464044	CUFF.836	A01	4462845	4464197
4517036-4517316	Bra040178	A01	+	4517316	4518646	CUFF.849	A01	4517036	4518961
4538602-4538857	Bra040182	A01	+	4538857	4539876	CUFF.850	A01	4538602	4540117
4583486-4583589	Bra013258	A01	+	4583589	4585895	CUFF.869	A01	4583486	4586721
4620868-4621084	Bra013265	A01	+	4621084	4623352	CUFF.867	A01	4620868	4623609
4628520-4628713	Bra013266	A01	+	4628713	4630353	CUFF.858	A01	4628520	4630653
4645173-4645328	Bra013269	A01	+	4645328	4646187	CUFF.865	A01	4645173	4646386
4650661-4650773	Bra013271	A01	+	4650773	4652049	CUFF.860	A01	4650661	4652157
4742565-4743107	Bra013285	A01	+	4743107	4745808	CUFF.872	A01	4742565	4746702
4752156-4752377	Bra013287	A01	+	4752377	4755786	CUFF.881	A01	4752156	4756018
4758319-4758502	Bra013288	A01	+	4758502	4759907	CUFF.874	A01	4758319	4760175
4772712-4772891	Bra013289	A01	+	4772891	4774034	CUFF.875	A01	4772712	4774186
4858066-4858154	Bra013298	A01	+	4858154	4859899	CUFF.878	A01	4858066	4859958
5015002-5015188	Bra013324	A01	+	5015188	5017999	CUFF.1141	A01	5015002	5018533
5064448-5064818	Bra013335	A01	+	5064818	5066363	CUFF.1149	A01	5064448	5066607
5067241-5067962	Bra013336	A01	+	5067962	5070926	CUFF.1150	A01	5067241	5071144
5111016-5111940	Bra013341	A01	+	5111940	5113552	CUFF.1155	A01	5111016	5113710
5114212-5114435	Bra013342	A01	+	5114435	5115384	CUFF.1156	A01	5114212	5115541
4951741-5164057	Bra013353	A01	+	5164057	5168038	CUFF.1132	A01	4951741	5168243
5192588-5192873	Bra013359	A01	+	5192873	5195428	CUFF.904	A01	5192588	5195595
5206081-5206437	Bra013361	A01	+	5206437	5208447	CUFF.905	A01	5206081	5208749
5214251-5214546	Bra013363	A01	+	5214546	5216922	CUFF.911	A01	5214251	5216981
5254704-5254739	Bra013370	A01	+	5254739	5260542	CUFF.931	A01	5254704	5260768
5290422-5290929	Bra013377	A01	+	5290929	5292931	CUFF.923	A01	5290422	5293158
5347479-5347664	Bra013386	A01	+	5347664	5349740	CUFF.935	A01	5347479	5350166
5439310-5439479	Bra013398	A01	+	5439479	5443304	CUFF.947	A01	5439310	5443394
5546630-5546676	Bra013419	A01	+	5546676	5547892	CUFF.962	A01	5546630	5548087
5560141-5560273	Bra013422	A01	+	5560273	5561544	CUFF.963	A01	5560141	5561754
5608333-5608502	Bra013428	A01	+	5608502	5610118	CUFF.971	A01	5608333	5610445
5655418-5655445	Bra013434	A01	+	5655445	5657916	CUFF.977	A01	5655418	5658053
5682567-5682598	Bra013440	A01	+	5682598	5683476	CUFF.992	A01	5682567	5683849
5704589-5704737	Bra013445	A01	+	5704737	5707907	CUFF.994	A01	5704589	5708279
5711012-5711798	Bra013446	A01	+	5711798	5715285	CUFF.991	A01	5711012	5715460
5721593-5721723	Bra013447	A01	+	5721723	5725936	CUFF.988	A01	5721593	5725447
5760631-5760833	Bra013451	A01	+	5760833	5764075	CUFF.998	A01	5760631	5764214
5772249-5772332	Bra013454	A01	+	5772332	5774297	CUFF.1001	A01	5772249	5774589
5843902-5844144	Bra013467	A01	+	5844144	5846315	CUFF.1010	A01	5843902	5846616
5846703-5846997	Bra013468	A01	+	5846997	5848412	CUFF.1019	A01	5846703	5850980
5867489-5867539	Bra013472	A01	+	5867539	5869122	CUFF.1012	A01	5867489	5869146
5869911-5869936	Bra013473	A01	+	5869936	5871516	CUFF.1013	A01	5869911	5871650
5878135-5878354	Bra013475	A01	+	5878354	5879961	CUFF.1017	A01	5878135	5880139
5884200-5884518	Bra013476	A01	+	5884518	5886523	CUFF.1020	A01	5884200	5886692
5917092-5917186	Bra013481	A01	+	5917186	5918709	CUFF.1037	A01	5917092	5919631
5945886-5946043	Bra013486	A01	+	5946043	5947076	CUFF.1031	A01	5945886	5947202
5981143-5981182	Bra013494	A01	+	5981182	5981853	CUFF.1035	A01	5981143	5981915
5995156-5995906	Bra013498	A01	+	5995906	5998220	CUFF.1041	A01	5995156	5998590
6073740-6073911	Bra013513	A01	+	6073911	6075525	CUFF.1050	A01	6073740	6075694
6156259-6156423	Bra013527	A01	+	6156423	6157266	CUFF.1066	A01	6156259	6157465
6201801-6201866	Bra013538	A01	+	6201866	6203083	CUFF.1078	A01	6201801	6203204
6278331-6278418	Bra013549	A01	+	6278418	6281180	CUFF.1088	A01	6278331	6281348
6299487-6299523	Bra013551	A01	+	6299523	6300991	CUFF.1101	A01	6299487	6301127
6343877-6343908	Bra013557	A01	+	6343908	6347128	CUFF.1090	A01	6343877	6344971
6370992-6371074	Bra013564	A01	+	6371074	6377561	CUFF.1099	A01	6370992	6377778
6424946-6425499	Bra013575	A01	+	6425499	6427893	CUFF.1109	A01	6424946	6428131
6473463-6473570	Bra013583	A01	+	6473570	6475150	CUFF.1110	A01	6473463	6475296
6536282-6536678	Bra013591	A01	+	6536678	6540391	CUFF.1160	A01	6536282	6540612
6547367-6547546	Bra013594	A01	+	6547546	6548119	CUFF.1130	A01	6547367	6548353
6623253-6623355	Bra013608	A01	+	6623355	6624368	CUFF.1171	A01	6623253	6624656
6631765-6631993	Bra013609	A01	+	6631993	6633023	CUFF.1184	A01	6631765	6633335
6652310-6652439	Bra013617	A01	+	6652439	6654048	CUFF.1187	A01	6652310	6654225
6754844-6754918	Bra013631	A01	+	6754918	6755751	CUFF.1191	A01	6754844	6755699
6756791-6757112	Bra013632	A01	+	6757112	6759338	CUFF.1201	A01	6756791	6759474
6784910-6785328	Bra013636	A01	+	6785328	6787746	CUFF.1197	A01	6784910	6787916
6835351-6835576	Bra013644	A01	+	6835576	6836734	CUFF.1216	A01	6835351	6841231
6895213-6895383	Bra013655	A01	+	6895383	6897419	CUFF.1212	A01	6895213	6897744
7042880-7042971	Bra013672	A01	+	7042971	7045946	CUFF.1231	A01	7042880	7046167
7053898-7054043	Bra013674	A01	+	7054043	7055061	CUFF.1235	A01	7053898	7055176
7083972-7084076	Bra013678	A01	+	7084076	7086592	CUFF.1241	A01	7083972	7086956
7161021-7161314	Bra013690	A01	+	7161314	7163512	CUFF.1250	A01	7161021	7163686
7225066-7225242	Bra013697	A01	+	7225242	7228319	CUFF.1262	A01	7225066	7228821
7314502-7314558	Bra013708	A01	+	7314558	7315885	CUFF.1264	A01	7314502	7316043
7360723-7360844	Bra013714	A01	+	7360844	7362949	CUFF.1272	A01	7360723	7363163
7488561-7488743	Bra013731	A01	+	7488743	7490835	CUFF.1286	A01	7488561	7492304
7532580-7532670	Bra013740	A01	+	7532670	7533480	CUFF.1291	A01	7532580	7534701
7536838-7536921	Bra013742	A01	+	7536921	7538327	CUFF.1288	A01	7536838	7538483
7543634-7543877	Bra013744	A01	+	7543877	7546222	CUFF.1294	A01	7543634	7547352
7557679-7557707	Bra013747	A01	+	7557707	7564738	CUFF.1296	A01	7557679	7562210
7580645-7580977	Bra013749	A01	+	7580977	7583667	CUFF.1299	A01	7580645	7583772
7609576-7609804	Bra013754	A01	+	7609804	7613350	CUFF.1308	A01	7609576	7613537
7615826-7616315	Bra013756	A01	+	7616315	7619092	CUFF.1309	A01	7615826	7619263
7625179-7625354	Bra013757	A01	+	7625354	7627792	CUFF.1307	A01	7625179	7627961
7648168-7648250	Bra013760	A01	+	7648250	7649295	CUFF.1303	A01	7648168	7649466
7650413-7650472	Bra013761	A01	+	7650472	7652006	CUFF.1306	A01	7650413	7652103
7674680-7674985	Bra013765	A01	+	7674985	7675703	CUFF.1310	A01	7674680	7675687
7693945-7694176	Bra013767	A01	+	7694176	7695680	CUFF.1314	A01	7693945	7694745
7705797-7705977	Bra013770	A01	+	7705977	7707955	CUFF.1320	A01	7705797	7708069
7717760-7717881	Bra013772	A01	+	7717881	7719395	CUFF.1317	A01	7717760	7719560
7730089-7730209	Bra013777	A01	+	7730209	7731460	CUFF.1325	A01	7730089	7731501
7756070-7756398	Bra013786	A01	+	7756398	7759202	CUFF.1336	A01	7756070	7759689
7778973-7779076	Bra013793	A01	+	7779076	7781226	CUFF.1339	A01	7778973	7785061
7778973-7782056	Bra013794	A01	+	7782056	7784760	CUFF.1339	A01	7778973	7785061
7795868-7795958	Bra013797	A01	+	7795958	7797006	CUFF.1340	A01	7795868	7797973
7825510-7825556	Bra013800	A01	+	7825556	7828857	CUFF.1335	A01	7825510	7828922
7849988-7850434	Bra013805	A01	+	7850434	7852284	CUFF.1350	A01	7849988	7852391
7857093-7857381	Bra013806	A01	+	7857381	7861666	CUFF.1347	A01	7857093	7861954
7868428-7868535	Bra013809	A01	+	7868535	7871738	CUFF.1343	A01	7868428	7871806
7872346-7872544	Bra013810	A01	+	7872544	7876409	CUFF.1345	A01	7872346	7874673
7945278-7945527	Bra013820	A01	+	7945527	7947643	CUFF.1365	A01	7945278	7947743
7950740-7950830	Bra013821	A01	+	7950830	7951922	CUFF.1361	A01	7950740	7951869
7973223-7973405	Bra013825	A01	+	7973405	7976358	CUFF.1368	A01	7973223	7976381
8065685-8065900	Bra013850	A01	+	8065900	8066480	CUFF.1391	A01	8065685	8067027
8070691-8071695	Bra013851	A01	+	8071695	8075678	CUFF.1395	A01	8070691	8075931
8141376-8141449	Bra013866	A01	+	8141449	8142324	CUFF.1409	A01	8141376	8142421
8160329-8160594	Bra013869	A01	+	8160594	8162662	CUFF.1413	A01	8160329	8162848
8179216-8179388	Bra013872	A01	+	8179388	8180106	CUFF.1410	A01	8179216	8180250
8210164-8210278	Bra013877	A01	+	8210278	8212846	CUFF.1420	A01	8210164	8213155
8250938-8251250	Bra013886	A01	+	8251250	8252870	CUFF.1426	A01	8250938	8253019
8369018-8369201	Bra013899	A01	+	8369201	8371653	CUFF.1440	A01	8369018	8371979
8373511-8373529	Bra013900	A01	+	8373529	8374350	CUFF.1432	A01	8373511	8374483
8397791-8397877	Bra013905	A01	+	8397877	8399984	CUFF.1439	A01	8397791	8400169
8407916-8408053	Bra013908	A01	+	8408053	8409266	CUFF.1474	A01	8407916	8410681
8411325-8412704	Bra013910	A01	+	8412704	8413953	CUFF.1475	A01	8411325	8415243
8474166-8474205	Bra013923	A01	+	8474205	8475722	CUFF.1453	A01	8474166	8475857
8478849-8479043	Bra013924	A01	+	8479043	8479994	CUFF.1459	A01	8478849	8480019
8528178-8528208	Bra013932	A01	+	8528208	8531491	CUFF.1463	A01	8528178	8530520
8533514-8533647	Bra013933	A01	+	8533647	8534611	CUFF.1471	A01	8533514	8535400
8550571-8550646	Bra013936	A01	+	8550646	8556490	CUFF.1477	A01	8550571	8556643
8557276-8557388	Bra013937	A01	+	8557388	8562058	CUFF.1473	A01	8557276	8562271
8643677-8643900	Bra013944	A01	+	8643900	8646872	CUFF.1490	A01	8643677	8647040
8653537-8653559	Bra013947	A01	+	8653559	8656282	CUFF.1485	A01	8653537	8656382
8661771-8661965	Bra013950	A01	+	8661965	8664290	CUFF.1484	A01	8661771	8664486
8673048-8673158	Bra013951	A01	+	8673158	8675479	CUFF.1481	A01	8673048	8675801
8677363-8677521	Bra013952	A01	+	8677521	8679837	CUFF.1480	A01	8677363	8680090
8958632-8958635	Bra026461	A01	+	8958635	8960361	CUFF.1500	A01	8958632	8960351
8961181-8961241	Bra026460	A01	+	8961241	8962367	CUFF.1508	A01	8961181	8962465
9064341-9064701	Bra026443	A01	+	9064701	9066550	CUFF.1525	A01	9064341	9066782
9089913-9089975	Bra026439	A01	+	9089975	9091910	CUFF.1522	A01	9089913	9092150
9114737-9115103	Bra026435	A01	+	9115103	9117341	CUFF.1521	A01	9114737	9117558
9117951-9118317	Bra026434	A01	+	9118317	9119916	CUFF.1520	A01	9117951	9120170
9139318-9139418	Bra026432	A01	+	9139418	9140855	CUFF.1534	A01	9139318	9141506
9201047-9201093	Bra026418	A01	+	9201093	9204671	CUFF.1542	A01	9201047	9204978
9254886-9254967	Bra026412	A01	+	9254967	9256110	CUFF.1538	A01	9254886	9256155
9328264-9328514	Bra026399	A01	+	9328514	9329512	CUFF.1558	A01	9328264	9329556
9358034-9358223	Bra026395	A01	+	9358223	9359599	CUFF.1556	A01	9358034	9359521
9515672-9515842	Bra026366	A01	+	9515842	9517222	CUFF.1590	A01	9515672	9517235
9560114-9560154	Bra026365	A01	+	9560154	9562651	CUFF.1598	A01	9560114	9562848
9591354-9591598	Bra026361	A01	+	9591598	9592387	CUFF.1591	A01	9591354	9592578
9611349-9611431	Bra026356	A01	+	9611431	9611949	CUFF.1595	A01	9611349	9612173
9620862-9620910	Bra026354	A01	+	9620910	9621506	CUFF.1600	A01	9620862	9621674
9650078-9650358	Bra026351	A01	+	9650358	9654398	CUFF.1610	A01	9650078	9654608
9655223-9655423	Bra026350	A01	+	9655423	9656521	CUFF.1604	A01	9655223	9656703
9657090-9657362	Bra026349	A01	+	9657362	9658923	CUFF.1608	A01	9657090	9660954
9680916-9681111	Bra026347	A01	+	9681111	9682438	CUFF.1605	A01	9680916	9682558
9760628-9760633	Bra026332	A01	+	9760633	9761964	CUFF.1617	A01	9760628	9762039
9790822-9790998	Bra026325	A01	+	9790998	9792920	CUFF.1629	A01	9790822	9793269
9864125-9864547	Bra026313	A01	+	9864547	9866779	CUFF.1640	A01	9864125	9867032
9869274-9869429	Bra026312	A01	+	9869429	9871569	CUFF.1638	A01	9869274	9873183
9891281-9891450	Bra026308	A01	+	9891450	9893984	CUFF.1641	A01	9891281	9894340
9920259-9920856	Bra026302	A01	+	9920856	9924893	CUFF.1647	A01	9920259	9925086
9925280-9925738	Bra026301	A01	+	9925738	9926907	CUFF.1642	A01	9925280	9927050
9927757-9927770	Bra026300	A01	+	9927770	9928759	CUFF.1648	A01	9927757	9928846
9933684-9933750	Bra026299	A01	+	9933750	9934522	CUFF.1649	A01	9933684	9934544
9939595-9939724	Bra026298	A01	+	9939724	9941973	CUFF.1656	A01	9939595	9942113
10009429-10009577	Bra026286	A01	+	10009577	10011976	CUFF.1669	A01	10009429	10012163
10037998-10038908	Bra026276	A01	+	10038908	10040319	CUFF.1672	A01	10037998	10040452
10041686-10041732	Bra026275	A01	+	10041732	10042939	CUFF.1673	A01	10041686	10043087
10072579-10072593	Bra026270	A01	+	10072593	10073324	CUFF.1676	A01	10072579	10073286
10081371-10081638	Bra026268	A01	+	10081638	10083221	CUFF.1685	A01	10081371	10083005
10117317-10117399	Bra026262	A01	+	10117399	10118610	CUFF.1690	A01	10117317	10118748
10181322-10181444	Bra026253	A01	+	10181444	10182865	CUFF.1696	A01	10181322	10183171
10197129-10197241	Bra026251	A01	+	10197241	10198773	CUFF.1694	A01	10197129	10199034
10216184-10216272	Bra026247	A01	+	10216272	10217919	CUFF.1708	A01	10216184	10218647
10237049-10237368	Bra026242	A01	+	10237368	10238674	CUFF.1710	A01	10237049	10239112
10275900-10275979	Bra026234	A01	+	10275979	10277640	CUFF.1715	A01	10275900	10277682
10282274-10282381	Bra026231	A01	+	10282381	10283728	CUFF.1724	A01	10282274	10283932
10286906-10287153	Bra026230	A01	+	10287153	10289041	CUFF.1719	A01	10286906	10289210
10372611-10372994	Bra040111	A01	+	10372994	10375385	CUFF.1726	A01	10372611	10375481
10392891-10392951	Bra040107	A01	+	10392951	10394370	CUFF.1731	A01	10392891	10394601
10398133-10398370	Bra040106	A01	+	10398370	10401216	CUFF.1734	A01	10398133	10401364
10414411-10414484	Bra040104	A01	+	10414484	10417090	CUFF.1737	A01	10414411	10417240
10428479-10428562	Bra040102	A01	+	10428562	10432950	CUFF.1735	A01	10428479	10433127
10491231-10491361	Bra040095	A01	+	10491361	10492821	CUFF.1741	A01	10491231	10493011
10631106-10631149	Bra038501	A01	+	10631149	10633358	CUFF.1758	A01	10631106	10633575
10636675-10636842	Bra038499	A01	+	10636842	10637893	CUFF.1747	A01	10636675	10638013
10719316-10719390	Bra038487	A01	+	10719390	10720537	CUFF.1756	A01	10719316	10720748
10732934-10733008	Bra038484	A01	+	10733008	10734219	CUFF.1764	A01	10732934	10734156
10793507-10793850	Bra038470	A01	+	10793850	10795414	CUFF.1775	A01	10793507	10795742
10803163-10803346	Bra038468	A01	+	10803346	10804868	CUFF.1772	A01	10803163	10805621
10873742-10873782	Bra038462	A01	+	10873782	10875505	CUFF.1771	A01	10873742	10874801
10889764-10889843	Bra038460	A01	+	10889843	10890825	CUFF.1781	A01	10889764	10890985
10963491-10963680	Bra038447	A01	+	10963680	10964896	CUFF.1790	A01	10963491	10965309
10991385-10991489	Bra033550	A01	+	10991489	10992829	CUFF.1795	A01	10991385	10993098
10996377-10996547	Bra033549	A01	+	10996547	10998345	CUFF.1792	A01	10996377	10998426
11050336-11050432	Bra033540	A01	+	11050432	11053575	CUFF.1817	A01	11050336	11053782
11127908-11128072	Bra033528	A01	+	11128072	11130532	CUFF.1821	A01	11127908	11130819
11296555-11296771	Bra033511	A01	+	11296771	11298559	CUFF.1836	A01	11296555	11298780
11451409-11451545	Bra033490	A01	+	11451545	11454600	CUFF.1858	A01	11451409	11455240
11553804-11553894	Bra039545	A01	+	11553894	11555345	CUFF.1867	A01	11553804	11555526
11657519-11657598	Bra039556	A01	+	11657598	11658941	CUFF.1870	A01	11657519	11659148
11787277-11787321	Bra039571	A01	+	11787321	11788009	CUFF.1882	A01	11787277	11787924
11908621-11908930	Bra036918	A01	+	11908930	11912459	CUFF.1901	A01	11908621	11911588
12136742-12136941	Bra036892	A01	+	12136941	12140349	CUFF.1931	A01	12136742	12140387
12221754-12221883	Bra036884	A01	+	12221883	12223247	CUFF.1926	A01	12221754	12223558
12234120-12234321	Bra036882	A01	+	12234321	12236054	CUFF.1930	A01	12234120	12236230
12278845-12279140	Bra036877	A01	+	12279140	12280356	CUFF.1932	A01	12278845	12280438
12627578-12627836	Bra037606	A01	+	12627836	12630342	CUFF.1951	A01	12627578	12630818
12645474-12645612	Bra037607	A01	+	12645612	12647894	CUFF.1950	A01	12645474	12648009
13220676-13221156	Bra033826	A01	+	13221156	13223324	CUFF.1977	A01	13220676	13223196
13377439-13377599	Bra033814	A01	+	13377599	13378579	CUFF.2000	A01	13377439	13378746
13471839-13471933	Bra033803	A01	+	13471933	13472922	CUFF.2004	A01	13471839	13473045
13477925-13478090	Bra033802	A01	+	13478090	13480142	CUFF.2005	A01	13477925	13480141
13685764-13685847	Bra033787	A01	+	13685847	13686519	CUFF.2013	A01	13685764	13686713
13713715-13713716	Bra033784	A01	+	13713716	13714931	CUFF.2014	A01	13713715	13715115
14025025-14025252	Bra029897	A01	+	14025252	14026678	CUFF.2042	A01	14025025	14026568
14052152-14052294	Bra029898	A01	+	14052294	14053737	CUFF.2041	A01	14052152	14053869
14075476-14075594	Bra029899	A01	+	14075594	14078637	CUFF.2052	A01	14075476	14078090
14120385-14120776	Bra029902	A01	+	14120776	14122985	CUFF.2053	A01	14120385	14123236
14133947-14134116	Bra029904	A01	+	14134116	14134676	CUFF.2045	A01	14133947	14134618
14188181-14188352	Bra029907	A01	+	14188352	14189468	CUFF.2048	A01	14188181	14189662
14358143-14358441	Bra029919	A01	+	14358441	14360693	CUFF.2059	A01	14358143	14361030
14366314-14366480	Bra029921	A01	+	14366480	14368444	CUFF.2065	A01	14366314	14368746
14415515-14417337	Bra029930	A01	+	14417337	14418609	CUFF.2072	A01	14415515	14419951
14464967-14465093	Bra029933	A01	+	14465093	14467628	CUFF.2071	A01	14464967	14467681
14501472-14501570	Bra029937	A01	+	14501570	14503515	CUFF.2081	A01	14501472	14503647
14547909-14548200	Bra029943	A01	+	14548200	14552007	CUFF.2084	A01	14547909	14552156
14554868-14554972	Bra029944	A01	+	14554972	14556912	CUFF.2080	A01	14554868	14557243
14814759-14814889	Bra029966	A01	+	14814889	14817183	CUFF.2101	A01	14814759	14817401
14867238-14867470	Bra029971	A01	+	14867470	14868192	CUFF.2119	A01	14867238	14868175
14918305-14918498	Bra029977	A01	+	14918498	14919155	CUFF.2112	A01	14918305	14919463
15014246-15014453	Bra029994	A01	+	15014453	15015988	CUFF.2131	A01	15014246	15016121
15172712-15172746	Bra030009	A01	+	15172746	15174642	CUFF.2134	A01	15172712	15174741
15192872-15192890	Bra030012	A01	+	15192890	15194625	CUFF.2135	A01	15192872	15194665
15216456-15216618	Bra030016	A01	+	15216618	15217781	CUFF.2141	A01	15216456	15217879
15496396-15496985	Bra038880	A01	+	15496985	15498540	CUFF.2156	A01	15496396	15498862
15551140-15551159	Bra038885	A01	+	15551159	15552115	CUFF.2159	A01	15551140	15552314
15627177-15627328	Bra038896	A01	+	15627328	15629218	CUFF.2168	A01	15627177	15630170
15641362-15641685	Bra038899	A01	+	15641685	15643055	CUFF.2170	A01	15641362	15643126
15661393-15661501	Bra038904	A01	+	15661501	15662197	CUFF.2167	A01	15661393	15662700
15662785-15663037	Bra038905	A01	+	15663037	15664745	CUFF.2172	A01	15662785	15664885
15703477-15703963	Bra038911	A01	+	15703963	15706475	CUFF.2183	A01	15703477	15706513
16203459-16203547	Bra035429	A01	+	16203547	16207820	CUFF.2211	A01	16203459	16207971
16318165-16318362	Bra035416	A01	+	16318362	16320817	CUFF.2227	A01	16318165	16324114
16475789-16476057	Bra035407	A01	+	16476057	16479824	CUFF.2234	A01	16475789	16479928
16515331-16515459	Bra031531	A01	+	16515459	16517775	CUFF.2240	A01	16515331	16517863
16596520-16596603	Bra031522	A01	+	16596603	16598751	CUFF.2244	A01	16596520	16599061
16601709-16601769	Bra031521	A01	+	16601769	16603802	CUFF.2242	A01	16601709	16603975
16675965-16676083	Bra031513	A01	+	16676083	16678119	CUFF.2245	A01	16675965	16678272
16783859-16784099	Bra031502	A01	+	16784099	16786132	CUFF.2251	A01	16783859	16786370
16835777-16836377	Bra031493	A01	+	16836377	16838265	CUFF.2261	A01	16835777	16838441
16872610-16872611	Bra031484	A01	+	16872611	16874165	CUFF.2265	A01	16872610	16874433
17039538-17039613	Bra031467	A01	+	17039613	17041240	CUFF.2273	A01	17039538	17041543
17045546-17045657	Bra031466	A01	+	17045657	17046045	CUFF.2280	A01	17045546	17046064
17178829-17178869	Bra031451	A01	+	17178869	17179297	CUFF.2282	A01	17178829	17179355
17229460-17229837	Bra031444	A01	+	17229837	17231833	CUFF.2298	A01	17229460	17231968
17245505-17245673	Bra031442	A01	+	17245673	17247824	CUFF.2295	A01	17245505	17247977
17306239-17306242	Bra031436	A01	+	17306242	17308035	CUFF.2296	A01	17306239	17306553
17394932-17395054	Bra031427	A01	+	17395054	17396051	CUFF.2308	A01	17394932	17396215
17578406-17578542	Bra031408	A01	+	17578542	17580399	CUFF.2324	A01	17578406	17580579
17600995-17601052	Bra031404	A01	+	17601052	17601802	CUFF.2321	A01	17600995	17603748
17664587-17664636	Bra031398	A01	+	17664636	17666659	CUFF.2330	A01	17664587	17666833
17843132-17843252	Bra028376	A01	+	17843252	17844466	CUFF.2340	A01	17843132	17844630
17882793-17882865	Bra028372	A01	+	17882865	17884904	CUFF.2346	A01	17882793	17885070
17932235-17932336	Bra028369	A01	+	17932336	17933310	CUFF.2349	A01	17932235	17933480
17970938-17971079	Bra028367	A01	+	17971079	17973921	CUFF.2364	A01	17970938	17974182
17997540-17997578	Bra028366	A01	+	17997578	17998312	CUFF.2356	A01	17997540	17998441
18120071-18120211	Bra028355	A01	+	18120211	18122665	CUFF.2367	A01	18120071	18122844
18225503-18226666	Bra028345	A01	+	18226666	18228468	CUFF.2378	A01	18225503	18228737
18282435-18282944	Bra028335	A01	+	18282944	18284649	CUFF.2379	A01	18282435	18285134
18564112-18564333	Bra023727	A01	+	18564333	18569973	CUFF.2398	A01	18564112	18570195
18976120-18976643	Bra023771	A01	+	18976643	18977242	CUFF.2415	A01	18976120	18977498
19061924-19062228	Bra023783	A01	+	19062228	19064000	CUFF.2430	A01	19061924	19064020
19082153-19082334	Bra023786	A01	+	19082334	19083864	CUFF.2428	A01	19082153	19084099
19152218-19152576	Bra023798	A01	+	19152576	19153470	CUFF.2433	A01	19152218	19153800
19209903-19210131	Bra023802	A01	+	19210131	19210709	CUFF.2432	A01	19209903	19210866
19321869-19322716	Bra023811	A01	+	19322716	19324412	CUFF.2440	A01	19321869	19324581
19339908-19339963	Bra023817	A01	+	19339963	19340641	CUFF.2442	A01	19339908	19340841
19659593-19659693	Bra023859	A01	+	19659693	19661696	CUFF.2489	A01	19659593	19661981
19781807-19782156	Bra023868	A01	+	19782156	19786096	CUFF.2487	A01	19781807	19786324
19863569-19863775	Bra023876	A01	+	19863775	19864918	CUFF.2509	A01	19863569	19865146
19873838-19873895	Bra023877	A01	+	19873895	19875177	CUFF.2496	A01	19873838	19875349
20055710-20055915	Bra023898	A01	+	20055915	20057803	CUFF.2516	A01	20055710	20058001
20077601-20077691	Bra023902	A01	+	20077691	20079673	CUFF.2530	A01	20077601	20079849
20251529-20251620	Bra023926	A01	+	20251620	20253568	CUFF.2543	A01	20251529	20253790
20300848-20301020	Bra023933	A01	+	20301020	20303403	CUFF.2559	A01	20300848	20305350
20354029-20354193	Bra023939	A01	+	20354193	20356830	CUFF.2554	A01	20354029	20356946
20374033-20374210	Bra023941	A01	+	20374210	20377146	CUFF.2551	A01	20374033	20377231
20377603-20377642	Bra023942	A01	+	20377642	20378313	CUFF.2552	A01	20377603	20378310
20415541-20415667	Bra038260	A01	+	20415667	20417877	CUFF.2563	A01	20415541	20417761
20548473-20548788	Bra038238	A01	+	20548788	20551672	CUFF.2580	A01	20548473	20551917
20568093-20568185	Bra038235	A01	+	20568185	20570893	CUFF.2584	A01	20568093	20570948
20594084-20594513	Bra038230	A01	+	20594513	20600846	CUFF.2592	A01	20594084	20601035
20601326-20601417	Bra038229	A01	+	20601417	20605929	CUFF.2608	A01	20601326	20606194
20710239-20710406	Bra038216	A01	+	20710406	20711061	CUFF.2606	A01	20710239	20711165
20759646-20759771	Bra038212	A01	+	20759771	20760091	CUFF.2613	A01	20759646	20760363
20761475-20761573	Bra038211	A01	+	20761573	20763178	CUFF.2615	A01	20761475	20763330
20772004-20772084	Bra038210	A01	+	20772084	20774282	CUFF.2617	A01	20772004	20773460
20942194-20942239	Bra037543	A01	+	20942239	20944761	CUFF.2632	A01	20942194	20943963
20957515-20957711	Bra037544	A01	+	20957711	20960313	CUFF.2634	A01	20957515	20960568
21068063-21068232	Bra037555	A01	+	21068232	21071038	CUFF.2647	A01	21068063	21071286
21177574-21177592	Bra037570	A01	+	21177592	21180771	CUFF.2661	A01	21177574	21180924
21214193-21214269	Bra037576	A01	+	21214269	21215224	CUFF.2659	A01	21214193	21215377
21298401-21298481	Bra037585	A01	+	21298481	21300517	CUFF.2668	A01	21298401	21300687
21339582-21339774	Bra037594	A01	+	21339774	21340913	CUFF.2676	A01	21339582	21341176
21342964-21342985	Bra037595	A01	+	21342985	21343209	CUFF.2669	A01	21342964	21343223
21899278-21899789	Bra021294	A01	+	21899789	21900926	CUFF.2706	A01	21899278	21901092
21945774-21945867	Bra021285	A01	+	21945867	21947586	CUFF.2709	A01	21945774	21947751
22062096-22062128	Bra021271	A01	+	22062128	22063111	CUFF.2718	A01	22062096	22063096
22102498-22102703	Bra021266	A01	+	22102703	22106050	CUFF.2736	A01	22102498	22106199
22186677-22186876	Bra021254	A01	+	22186876	22188103	CUFF.2735	A01	22186677	22188246
22295234-22295358	Bra021240	A01	+	22295358	22296636	CUFF.2747	A01	22295234	22295892
22382200-22382251	Bra021230	A01	+	22382251	22385945	CUFF.2760	A01	22382200	22384558
22405729-22405869	Bra021226	A01	+	22405869	22406471	CUFF.2755	A01	22405729	22406517
22455120-22455277	Bra021220	A01	+	22455277	22456214	CUFF.2763	A01	22455120	22456170
22491986-22492066	Bra021215	A01	+	22492066	22495517	CUFF.2775	A01	22491986	22495666
22495979-22496222	Bra021214	A01	+	22496222	22497209	CUFF.2779	A01	22495979	22497399
22517622-22517904	Bra021209	A01	+	22517904	22518509	CUFF.2770	A01	22517622	22518714
22521117-22521350	Bra021208	A01	+	22521350	22523758	CUFF.2773	A01	22521117	22523908
22595850-22596103	Bra021197	A01	+	22596103	22599089	CUFF.2791	A01	22595850	22599278
22639919-22640051	Bra021187	A01	+	22640051	22641071	CUFF.2790	A01	22639919	22641362
22694589-22694805	Bra021181	A01	+	22694805	22696339	CUFF.2796	A01	22694589	22696449
22704813-22704923	Bra021179	A01	+	22704923	22707007	CUFF.2797	A01	22704813	22707096
22763853-22763869	Bra021172	A01	+	22763869	22765237	CUFF.2807	A01	22763853	22766045
22779174-22779264	Bra021169	A01	+	22779264	22781782	CUFF.2811	A01	22779174	22782018
22789986-22790179	Bra021168	A01	+	22790179	22794471	CUFF.2812	A01	22789986	22792330
22807534-22807841	Bra021163	A01	+	22807841	22808537	CUFF.2816	A01	22807534	22808650
22920943-22921059	Bra021144	A01	+	22921059	22921657	CUFF.2830	A01	22920943	22922620
22973445-22973539	Bra021131	A01	+	22973539	22974686	CUFF.2834	A01	22973445	22974929
22993263-22993421	Bra021125	A01	+	22993421	22994520	CUFF.2840	A01	22993263	22994862
23026761-23026900	Bra021118	A01	+	23026900	23028770	CUFF.2849	A01	23026761	23028939
23455435-23455462	Bra021596	A01	+	23455462	23456764	CUFF.2871	A01	23455435	23456936
23495879-23495911	Bra021590	A01	+	23495911	23497080	CUFF.2873	A01	23495879	23497108
23576776-23576930	Bra021577	A01	+	23576930	23578595	CUFF.2887	A01	23576776	23578796
23583319-23583320	Bra021574	A01	+	23583320	23585257	CUFF.2886	A01	23583319	23585436
23603400-23604933	Bra021569	A01	+	23604933	23607864	CUFF.2898	A01	23603400	23608166
23713925-23713952	Bra021557	A01	+	23713952	23714259	CUFF.2912	A01	23713925	23715036
23753037-23753315	Bra021551	A01	+	23753315	23757345	CUFF.2911	A01	23753037	23757699
23771470-23771590	Bra021549	A01	+	23771590	23774539	CUFF.2910	A01	23771470	23774618
23781873-23781915	Bra021548	A01	+	23781915	23790276	CUFF.2907	A01	23781873	23790323
23810028-23810219	Bra021546	A01	+	23810219	23810812	CUFF.2915	A01	23810028	23811576
23826339-23826412	Bra021544	A01	+	23826412	23827126	CUFF.2909	A01	23826339	23827277
23861454-23861654	Bra021539	A01	+	23861654	23862990	CUFF.2924	A01	23861454	23863227
23866502-23866677	Bra021537	A01	+	23866677	23867188	CUFF.2918	A01	23866502	23867666
23896877-23897002	Bra021529	A01	+	23897002	23899329	CUFF.2923	A01	23896877	23899620
23929240-23929379	Bra021524	A01	+	23929379	23933457	CUFF.2935	A01	23929240	23933706
23940294-23940373	Bra021523	A01	+	23940373	23941422	CUFF.2931	A01	23940294	23941551
23957335-23957620	Bra021522	A01	+	23957620	23960426	CUFF.2930	A01	23957335	23958683
23986983-23987042	Bra021519	A01	+	23987042	23989165	CUFF.2941	A01	23986983	23989386
24084691-24084808	Bra021505	A01	+	24084808	24087688	CUFF.2950	A01	24084691	24088258
24105763-24106192	Bra021500	A01	+	24106192	24108469	CUFF.2956	A01	24105763	24108605
24192915-24192995	Bra038746	A01	+	24192995	24194339	CUFF.2959	A01	24192915	24194476
24262271-24262317	Bra038734	A01	+	24262317	24264954	CUFF.2975	A01	24262271	24267119
24293732-24293844	Bra038725	A01	+	24293844	24294741	CUFF.2989	A01	24293732	24295406
[truncated: 12,373 more rows]

## Sheet: Table S5B
Table S5B. Identified 3' UTRs in B. rapa
[truncated: 12,487 more rows]

## Sheet: Table S6
Table S6. The uORFs in the 5' UTRs of B. rapa genes
[truncated: 4,149 more rows]
[truncated: 1 more columns]

[truncated: 8 more sheets: Table S7, Table S8, Table S9, Table S10, Table S11, Table S12, Table S13, Table S14]
